# Supplementary material for: Description of a new genus and three new species of Otothyrinae (Siluriformes, Loricariidae)
Source: Zookeys. 2015 Nov 11;(534):103–34. doi: 10.3897/zookeys.534.6169 (PMC4669939; doi:10.3897/zookeys.534.6169)
Supplement: XML Treatment for Curculionichthys [file zookeys.534.6169-treatment1.xml]

<!DOCTYPE tp:taxon-treatment
  PUBLIC "-//TaxonX//DTD Taxonomic Treatment Publishing DTD v0 20100105//EN" "tax-treatment-NSO.dtd">
<tp:taxon-treatment xmlns:tp="http://www.plazi.org/taxpub"><tp:treatment-meta><kwd-group><label>Taxon classification</label><kwd><named-content content-type="kingdom">Animalia</named-content></kwd><kwd><named-content content-type="order">Siluriformes</named-content></kwd><kwd><named-content content-type="family">Loricariidae</named-content></kwd></kwd-group><mixed-citation publication-type="journal"><person-group><name><surname>Roxo</surname><given-names>Fábio F.</given-names></name><name><surname>Silva</surname><given-names>Gabriel S. C.</given-names></name><name><surname>Ochoa</surname><given-names>Luz E.</given-names></name><name><surname>Oliveira</surname><given-names>Claudio</given-names></name></person-group><article-title>Description of a new genus and three new species of <tp:taxon-name><tp:taxon-name-part taxon-name-part-type="subfamily">Otothyrinae</tp:taxon-name-part></tp:taxon-name> (<tp:taxon-name><tp:taxon-name-part taxon-name-part-type="order">Siluriformes</tp:taxon-name-part></tp:taxon-name>, <tp:taxon-name><tp:taxon-name-part taxon-name-part-type="family">Loricariidae</tp:taxon-name-part></tp:taxon-name>)</article-title><source>Zookeys</source><day>11</day><month>11</month><year>2015</year><volume>2015</volume><issue>534</issue><fpage>103</fpage><lpage>134</lpage><pub-id pub-id-type="doi">10.3897/zookeys.534.6169</pub-id></mixed-citation></tp:treatment-meta><tp:nomenclature><tp:taxon-name>
                            <tp:taxon-name-part taxon-name-part-type="genus">Curculionichthys</tp:taxon-name-part>
                            <object-id xmlns:xlink="http://www.w3.org/1999/xlink" content-type="zoobank" xlink:type="simple">http://zoobank.org/B074B13E-26CB-41FB-B319-FBF81A58F6DC</object-id>
                        </tp:taxon-name><tp:taxon-status xmlns:xlink="http://www.w3.org/1999/xlink" xlink:type="simple">gen. n.</tp:taxon-status></tp:nomenclature><tp:treatment-sec sec-type="Type species"><title>Type species.</title><p><italic><tp:taxon-name><tp:taxon-name-part taxon-name-part-type="genus">Curculionichthys</tp:taxon-name-part> <tp:taxon-name-part taxon-name-part-type="species">insperatus</tp:taxon-name-part></tp:taxon-name></italic> (Britski &amp; Garavello, 2003), new combination.</p></tp:treatment-sec><tp:treatment-sec sec-type="Diagnosis"><title>Diagnosis.</title><p>The new genus can be distinguished from all other <tp:taxon-name><tp:taxon-name-part taxon-name-part-type="subfamily">Otothyrinae</tp:taxon-name-part></tp:taxon-name> species by the following combination of characters: (1) a pair of rostral plates at the tip of the snout; (2) the presence of two large pre-nasal plates just posterior to the rostral plates; (3) a supra-opercular plate that receives the laterosensory canal from the compound pterotic before the preopercle; (4) a well developed membrane at anal opening in females; and (5) the presence of a V-shaped spinelet.</p></tp:treatment-sec><tp:treatment-sec sec-type="Etymology"><title>Etymology.</title><p><italic><tp:taxon-name><tp:taxon-name-part taxon-name-part-type="genus">Curculionichthys</tp:taxon-name-part></tp:taxon-name></italic>, from the Latin “curculionem” (elongated snout) and from the Greek “ichthys” (fishes) related to the relatively elongated snouts of the fish species included in this genus.</p></tp:treatment-sec><tp:treatment-sec sec-type="Discussion of the new genus"><title>Discussion of the new genus.</title><p><xref ref-type="bibr" rid="B46">Schaefer (1998a)</xref> resurrected <italic><tp:taxon-name><tp:taxon-name-part taxon-name-part-type="genus">Hisonotus</tp:taxon-name-part></tp:taxon-name></italic> using characters that were considered ambiguous by <xref ref-type="bibr" rid="B7">Britski and Garavello (2007)</xref> and needed to be redefined. The hypothesis of monophyly of <italic><tp:taxon-name><tp:taxon-name-part taxon-name-part-type="genus">Hisonotus</tp:taxon-name-part></tp:taxon-name></italic> was rejected by <xref ref-type="bibr" rid="B40">Roxo et al. (2014a)</xref> and <xref ref-type="bibr" rid="B29">Martins et al. (2014)</xref>. <xref ref-type="bibr" rid="B40">Roxo et al. (2014a)</xref> found <italic><tp:taxon-name><tp:taxon-name-part taxon-name-part-type="genus">Hisonotus</tp:taxon-name-part> <tp:taxon-name-part taxon-name-part-type="species">acuen</tp:taxon-name-part></tp:taxon-name></italic> (<italic><tp:taxon-name><tp:taxon-name-part taxon-name-part-type="genus">Hisonotus</tp:taxon-name-part></tp:taxon-name></italic> sp. 3, Fig. 3 in <xref ref-type="bibr" rid="B40">Roxo et al. 2014a</xref>) closely related to <italic><tp:taxon-name><tp:taxon-name-part taxon-name-part-type="genus">Hisonotus</tp:taxon-name-part> <tp:taxon-name-part taxon-name-part-type="species">chromodontus</tp:taxon-name-part></tp:taxon-name></italic>, <italic><tp:taxon-name><tp:taxon-name-part taxon-name-part-type="genus">Parotocinclus</tp:taxon-name-part></tp:taxon-name></italic> sp. 3 and <italic><tp:taxon-name><tp:taxon-name-part taxon-name-part-type="genus">Parotocinclus</tp:taxon-name-part> <tp:taxon-name-part taxon-name-part-type="species">aripuanensis</tp:taxon-name-part></tp:taxon-name></italic>. The species <italic><tp:taxon-name><tp:taxon-name-part taxon-name-part-type="genus">Hisonotus</tp:taxon-name-part> <tp:taxon-name-part taxon-name-part-type="species">vespuccii</tp:taxon-name-part></tp:taxon-name></italic> (<italic><tp:taxon-name><tp:taxon-name-part taxon-name-part-type="genus">Hisonotus</tp:taxon-name-part></tp:taxon-name></italic> sp. 1, Fig. 3 in <xref ref-type="bibr" rid="B40">Roxo et al. 2014a</xref>) appeared closely related to <tp:taxon-name><tp:taxon-name-part taxon-name-part-type="genus">Parotocinclus</tp:taxon-name-part> <tp:taxon-name-part taxon-name-part-type="uncertainty-rank">aff.</tp:taxon-name-part> <tp:taxon-name-part taxon-name-part-type="species">spilurus</tp:taxon-name-part></tp:taxon-name> and a new species of <tp:taxon-name><tp:taxon-name-part taxon-name-part-type="subfamily">Otothyrinae</tp:taxon-name-part></tp:taxon-name> (<italic><tp:taxon-name><tp:taxon-name-part taxon-name-part-type="genus">Hisonotus</tp:taxon-name-part></tp:taxon-name></italic> sp. 2 from municipality of Jaíba, Minas Gerais State in Rio São Francisco basin). The species <italic><tp:taxon-name><tp:taxon-name-part taxon-name-part-type="genus">Hisonotus</tp:taxon-name-part> <tp:taxon-name-part taxon-name-part-type="species">bocaiuva</tp:taxon-name-part></tp:taxon-name></italic> appeared closely related to species of <italic><tp:taxon-name><tp:taxon-name-part taxon-name-part-type="genus">Parotocinclus</tp:taxon-name-part></tp:taxon-name></italic> from Rio São Francisco (i.e. <italic><tp:taxon-name><tp:taxon-name-part taxon-name-part-type="genus">Parotocinclus</tp:taxon-name-part> <tp:taxon-name-part taxon-name-part-type="species">prata</tp:taxon-name-part></tp:taxon-name></italic> and <italic><tp:taxon-name><tp:taxon-name-part taxon-name-part-type="genus">Parotocinclus</tp:taxon-name-part> <tp:taxon-name-part taxon-name-part-type="species">robustus</tp:taxon-name-part></tp:taxon-name></italic>, Fig. 4 in <xref ref-type="bibr" rid="B40">Roxo et al. 2014a</xref>), <italic><tp:taxon-name><tp:taxon-name-part taxon-name-part-type="genus">Parotocinclus</tp:taxon-name-part> <tp:taxon-name-part taxon-name-part-type="species">bahiensis</tp:taxon-name-part></tp:taxon-name></italic> and two new taxa (New taxon 1 and New taxon 2).</p><p>On the other hand, the species <italic><tp:taxon-name><tp:taxon-name-part taxon-name-part-type="genus">Curculionichthys</tp:taxon-name-part> <tp:taxon-name-part taxon-name-part-type="species">insperatus</tp:taxon-name-part></tp:taxon-name></italic>, <italic><tp:taxon-name><tp:taxon-name-part taxon-name-part-type="genus">Curculionichthys</tp:taxon-name-part> <tp:taxon-name-part taxon-name-part-type="species">luteofrenatus</tp:taxon-name-part></tp:taxon-name></italic>, <italic><tp:taxon-name><tp:taxon-name-part taxon-name-part-type="genus">Curculionichthys</tp:taxon-name-part> <tp:taxon-name-part taxon-name-part-type="species">oliveirai</tp:taxon-name-part></tp:taxon-name></italic>, <italic><tp:taxon-name><tp:taxon-name-part taxon-name-part-type="genus">Curculionichthys</tp:taxon-name-part> <tp:taxon-name-part taxon-name-part-type="species">paresi</tp:taxon-name-part></tp:taxon-name></italic> and <italic><tp:taxon-name><tp:taxon-name-part taxon-name-part-type="genus">Curculionichthys</tp:taxon-name-part> <tp:taxon-name-part taxon-name-part-type="species">piracanjuba</tp:taxon-name-part></tp:taxon-name></italic> form a monophyletic group that is unrelated with the type species <italic><tp:taxon-name><tp:taxon-name-part taxon-name-part-type="genus">Hisonotus</tp:taxon-name-part> <tp:taxon-name-part taxon-name-part-type="species">notatus</tp:taxon-name-part></tp:taxon-name></italic>, but instead with species of <italic><tp:taxon-name><tp:taxon-name-part taxon-name-part-type="genus">Corumbataia</tp:taxon-name-part></tp:taxon-name></italic> in <xref ref-type="bibr" rid="B40">Roxo et al. (2014a</xref> – using molecular data) and with <italic><tp:taxon-name><tp:taxon-name-part taxon-name-part-type="genus">Hypoptopoma</tp:taxon-name-part> <tp:taxon-name-part taxon-name-part-type="species">inexspectatum</tp:taxon-name-part></tp:taxon-name></italic>, <italic><tp:taxon-name><tp:taxon-name-part taxon-name-part-type="genus">Niobichthys</tp:taxon-name-part> <tp:taxon-name-part taxon-name-part-type="species">ferrarisi</tp:taxon-name-part></tp:taxon-name></italic>, <italic><tp:taxon-name><tp:taxon-name-part taxon-name-part-type="genus">Otocinclus</tp:taxon-name-part> <tp:taxon-name-part taxon-name-part-type="species">affinis</tp:taxon-name-part></tp:taxon-name></italic>, <italic><tp:taxon-name><tp:taxon-name-part taxon-name-part-type="genus">Oxyropsis</tp:taxon-name-part> <tp:taxon-name-part taxon-name-part-type="species">acutirostra</tp:taxon-name-part></tp:taxon-name></italic> and <italic><tp:taxon-name><tp:taxon-name-part taxon-name-part-type="genus">Acestridium</tp:taxon-name-part> <tp:taxon-name-part taxon-name-part-type="species">martini</tp:taxon-name-part></tp:taxon-name></italic> in <xref ref-type="bibr" rid="B29">Martins et al. (2014</xref> - using morphological data) (see Fig. <xref ref-type="fig" rid="F1">1</xref> in the present paper for illustration of the <!--PageBreak-->phylogenetic position of <italic><tp:taxon-name><tp:taxon-name-part taxon-name-part-type="genus">Curculionichthys</tp:taxon-name-part></tp:taxon-name></italic> with the subfamily <tp:taxon-name><tp:taxon-name-part taxon-name-part-type="subfamily">Otothyrinae</tp:taxon-name-part></tp:taxon-name> according to <xref ref-type="bibr" rid="B40">Roxo et al. 2014a</xref>). In the present study, based in the information published in <xref ref-type="bibr" rid="B40">Roxo et al. (2014a)</xref> and in new morphological analyses, we propose the new genus, <italic><tp:taxon-name><tp:taxon-name-part taxon-name-part-type="genus">Curculionichthys</tp:taxon-name-part></tp:taxon-name></italic>, for re-allocation of five species described within <italic><tp:taxon-name><tp:taxon-name-part taxon-name-part-type="genus">Hisonotus</tp:taxon-name-part></tp:taxon-name></italic>: <italic><tp:taxon-name><tp:taxon-name-part taxon-name-part-type="genus">Curculionichthys</tp:taxon-name-part> <tp:taxon-name-part taxon-name-part-type="species">insperatus</tp:taxon-name-part></tp:taxon-name></italic>, <italic><tp:taxon-name><tp:taxon-name-part taxon-name-part-type="genus">Curculionichthys</tp:taxon-name-part> <tp:taxon-name-part taxon-name-part-type="species">luteofrenatus</tp:taxon-name-part></tp:taxon-name></italic>, <italic><tp:taxon-name><tp:taxon-name-part taxon-name-part-type="genus">Curculionichthys</tp:taxon-name-part> <tp:taxon-name-part taxon-name-part-type="species">oliveirai</tp:taxon-name-part></tp:taxon-name></italic>, <italic><tp:taxon-name><tp:taxon-name-part taxon-name-part-type="genus">Curculionichthys</tp:taxon-name-part> <tp:taxon-name-part taxon-name-part-type="species">paresi</tp:taxon-name-part></tp:taxon-name></italic> and <italic><tp:taxon-name><tp:taxon-name-part taxon-name-part-type="genus">Curculionichthys</tp:taxon-name-part> <tp:taxon-name-part taxon-name-part-type="species">piracanjuba</tp:taxon-name-part></tp:taxon-name></italic> (see Table <xref ref-type="table" rid="T2">2</xref>) and include three new species: <italic><tp:taxon-name><tp:taxon-name-part taxon-name-part-type="genus">Curculionichthys</tp:taxon-name-part> <tp:taxon-name-part taxon-name-part-type="species">sabaji</tp:taxon-name-part></tp:taxon-name></italic>, <italic><tp:taxon-name><tp:taxon-name-part taxon-name-part-type="genus">Curculionichthys</tp:taxon-name-part> <tp:taxon-name-part taxon-name-part-type="species">coxipone</tp:taxon-name-part></tp:taxon-name></italic>, and <italic><tp:taxon-name><tp:taxon-name-part taxon-name-part-type="genus">Curculionichthys</tp:taxon-name-part> <tp:taxon-name-part taxon-name-part-type="species">sagarana</tp:taxon-name-part></tp:taxon-name></italic>. Four putative additional species are recognized in the analyzed material, but these species cannot be described yet due to the lack of sufficient specimens.</p><fig id="F1" position="float" orientation="portrait"><label>Figure 1.</label><caption><p>Dendrogram showing the phylogenetic relationship among <tp:taxon-name><tp:taxon-name-part taxon-name-part-type="subfamily">Otothyrinae</tp:taxon-name-part></tp:taxon-name> genera from the work of <xref ref-type="bibr" rid="B40">Roxo et al. (2014a)</xref>. This figure shows the position of <italic><tp:taxon-name><tp:taxon-name-part taxon-name-part-type="genus">Curculionichthys</tp:taxon-name-part></tp:taxon-name></italic> close related with the genus <italic><tp:taxon-name><tp:taxon-name-part taxon-name-part-type="genus">Corumbataia</tp:taxon-name-part></tp:taxon-name></italic> and not related with the type species of the genus <italic><tp:taxon-name><tp:taxon-name-part taxon-name-part-type="genus">Hisonotus</tp:taxon-name-part></tp:taxon-name></italic> (i.e. <italic><tp:taxon-name><tp:taxon-name-part taxon-name-part-type="genus">Hisonotus</tp:taxon-name-part> <tp:taxon-name-part taxon-name-part-type="species">notatus</tp:taxon-name-part></tp:taxon-name></italic>).</p></caption><graphic xmlns:xlink="http://www.w3.org/1999/xlink" xlink:href="zookeys-534-103-g001.jpg" position="float" orientation="portrait" xlink:type="simple" id="oo_64450.jpg"/></fig><p>The new genus <italic><tp:taxon-name><tp:taxon-name-part taxon-name-part-type="genus">Curculionichthys</tp:taxon-name-part></tp:taxon-name></italic> is defined by the following combination of characters: (1) a pair of rostral plates at the tip of the snout; (2) the presence of two large pre-nasal plates just posterior to the rostral plates; (3) a supra-opercular plate that receives the laterosensory canal from the compound pterotic before the preopercle; (4) a well developed sexual dimorphic membrane at anal opening in females; and (5) the presence of a V-shaped spinelet. The tip of the snout that is composed of a pair of rostral plates (Fig. <xref ref-type="fig" rid="F2">2</xref>) was first reported in species of <italic><tp:taxon-name><tp:taxon-name-part taxon-name-part-type="genus">Hisonotus</tp:taxon-name-part></tp:taxon-name></italic> by <xref ref-type="bibr" rid="B6">Britski and Garavello (2003)</xref> in the description of <italic><tp:taxon-name><tp:taxon-name-part taxon-name-part-type="genus">Hisonotus</tp:taxon-name-part> <tp:taxon-name-part taxon-name-part-type="species">insperatus</tp:taxon-name-part></tp:taxon-name></italic> (<italic><tp:taxon-name><tp:taxon-name-part taxon-name-part-type="genus">Curculionichthys</tp:taxon-name-part> <tp:taxon-name-part taxon-name-part-type="species">insperatus</tp:taxon-name-part></tp:taxon-name></italic>), the type species of the new genus <italic><tp:taxon-name><tp:taxon-name-part taxon-name-part-type="genus">Curculionichthys</tp:taxon-name-part></tp:taxon-name></italic>. This character state according to <xref ref-type="bibr" rid="B28">Martins and Langeani (2012)</xref> is shared with <italic><tp:taxon-name><tp:taxon-name-part taxon-name-part-type="genus">Corumbataia</tp:taxon-name-part> <tp:taxon-name-part taxon-name-part-type="species">cuestae</tp:taxon-name-part></tp:taxon-name></italic> Britski, 1997, species of <italic><tp:taxon-name><tp:taxon-name-part taxon-name-part-type="genus">Microlepidogaster</tp:taxon-name-part></tp:taxon-name></italic> Eigenmann &amp; Eigenmann, 1889 (except <italic><tp:taxon-name><tp:taxon-name-part taxon-name-part-type="genus">Microlepidogaster</tp:taxon-name-part> <tp:taxon-name-part taxon-name-part-type="species">longicolla</tp:taxon-name-part></tp:taxon-name></italic> Calegari &amp; Reis, 2010), <italic><tp:taxon-name><tp:taxon-name-part taxon-name-part-type="genus">Otothyris</tp:taxon-name-part></tp:taxon-name></italic> Myers, 1927, and in all genera of <tp:taxon-name><tp:taxon-name-part taxon-name-part-type="subfamily">Hypoptopomatinae</tp:taxon-name-part></tp:taxon-name> (except in <italic><tp:taxon-name><tp:taxon-name-part taxon-name-part-type="genus">Hypoptopoma</tp:taxon-name-part></tp:taxon-name></italic> Gunther, 1868). We also observed that <italic><tp:taxon-name><tp:taxon-name-part taxon-name-part-type="genus">Rhinolekos</tp:taxon-name-part> <tp:taxon-name-part taxon-name-part-type="species">capetinga</tp:taxon-name-part></tp:taxon-name></italic>, a species recently described from the Rio Tocantins basin, also have a pair of rostral plates. However, the morphology of this character in the species of <italic><tp:taxon-name><tp:taxon-name-part taxon-name-part-type="genus">Curculionichthys</tp:taxon-name-part></tp:taxon-name></italic> is different, as described by <xref ref-type="bibr" rid="B28">Martins and Langeani (2012)</xref>, since the rostral plates are very large, the length of each plate is greater than their width and are more conspicuous when compared with <!--PageBreak-->all species listed previously in which the pair of rostral plates is smaller and have a quadrangular form.</p><fig id="F2" position="float" orientation="portrait"><label>Figure 2.</label><caption><p>Cranial bones plates of the head in dorsal view of <italic><tp:taxon-name><tp:taxon-name-part taxon-name-part-type="genus">Curculionichthys</tp:taxon-name-part></tp:taxon-name></italic> species and the type species of the genus <italic><tp:taxon-name><tp:taxon-name-part taxon-name-part-type="genus">Hisonotus</tp:taxon-name-part></tp:taxon-name></italic>. <bold>A</bold> <italic><tp:taxon-name><tp:taxon-name-part taxon-name-part-type="genus">Curculionichthys</tp:taxon-name-part> <tp:taxon-name-part taxon-name-part-type="species">coxipone</tp:taxon-name-part></tp:taxon-name></italic> <bold>B</bold> <italic><tp:taxon-name><tp:taxon-name-part taxon-name-part-type="genus">Curculionichthys</tp:taxon-name-part> <tp:taxon-name-part taxon-name-part-type="species">insperatus</tp:taxon-name-part></tp:taxon-name></italic> <bold>C</bold> <italic><tp:taxon-name><tp:taxon-name-part taxon-name-part-type="genus">Curculionichthys</tp:taxon-name-part> <tp:taxon-name-part taxon-name-part-type="species">luteofrenatus</tp:taxon-name-part></tp:taxon-name></italic> <bold>D</bold> <italic><tp:taxon-name><tp:taxon-name-part taxon-name-part-type="genus">Curculionichthys</tp:taxon-name-part> <tp:taxon-name-part taxon-name-part-type="species">oliveirai</tp:taxon-name-part></tp:taxon-name></italic> <bold>E</bold> <italic><tp:taxon-name><tp:taxon-name-part taxon-name-part-type="genus">Curculionichthys</tp:taxon-name-part> <tp:taxon-name-part taxon-name-part-type="species">paresi</tp:taxon-name-part></tp:taxon-name></italic> <bold>F</bold> <italic><tp:taxon-name><tp:taxon-name-part taxon-name-part-type="genus">Curculionichthys</tp:taxon-name-part> <tp:taxon-name-part taxon-name-part-type="species">piracanjuba</tp:taxon-name-part></tp:taxon-name></italic> <bold>G</bold> <italic><tp:taxon-name><tp:taxon-name-part taxon-name-part-type="genus">Curculionichthys</tp:taxon-name-part> <tp:taxon-name-part taxon-name-part-type="species">sabaji</tp:taxon-name-part></tp:taxon-name></italic> <bold>H</bold> <italic><tp:taxon-name><tp:taxon-name-part taxon-name-part-type="genus">Curculionichthys</tp:taxon-name-part> <tp:taxon-name-part taxon-name-part-type="species">sagarana</tp:taxon-name-part></tp:taxon-name></italic> <bold>I</bold> <italic><tp:taxon-name><tp:taxon-name-part taxon-name-part-type="genus">Hisonotus</tp:taxon-name-part> <tp:taxon-name-part taxon-name-part-type="species">notatus</tp:taxon-name-part></tp:taxon-name></italic>. Scale bar: 1 mm.</p></caption><graphic xmlns:xlink="http://www.w3.org/1999/xlink" xlink:href="zookeys-534-103-g002.jpg" position="float" orientation="portrait" xlink:type="simple" id="oo_64451.jpg"/></fig><p>The second character used to diagnose the new genus is the presence of two large pre-nasal plates just posterior to the rostral plates (Fig. <xref ref-type="fig" rid="F2">2</xref>). The pre-nasal plates present some variation in members of <tp:taxon-name><tp:taxon-name-part taxon-name-part-type="subfamily">Otothyrinae</tp:taxon-name-part></tp:taxon-name>, with respect to their numbers and shapes. In most species of <tp:taxon-name><tp:taxon-name-part taxon-name-part-type="subfamily">Otothyrinae</tp:taxon-name-part></tp:taxon-name> the pre-nasal plates are small or very tiny, however in species of <italic><tp:taxon-name><tp:taxon-name-part taxon-name-part-type="genus">Curculionichthys</tp:taxon-name-part></tp:taxon-name></italic> we found two very large pre-nasal plates just posterior to the rostral plates. However, even in species of <italic><tp:taxon-name><tp:taxon-name-part taxon-name-part-type="genus">Curculionichthys</tp:taxon-name-part></tp:taxon-name></italic> we can find variation in pre-nasal plates contacting the frontal and the nasal plates, but the two large pre-nasal plates just posterior to the rostral plate apparently is a synapomorphic character exclusive to <italic><tp:taxon-name><tp:taxon-name-part taxon-name-part-type="genus">Curculionichthys</tp:taxon-name-part></tp:taxon-name></italic>.</p><p>The presence of a supra-opercular plate that receives the laterosensory canal from the compound pterotic before the preopercle is the third character used to diagnose the new genus. According to <xref ref-type="bibr" rid="B28">Martins and Langeani (2012)</xref> this character is present in a large number of species of <tp:taxon-name><tp:taxon-name-part taxon-name-part-type="family">Loricariidae</tp:taxon-name-part></tp:taxon-name>, but absent in the <tp:taxon-name><tp:taxon-name-part taxon-name-part-type="subfamily">Hypoptopomatinae</tp:taxon-name-part></tp:taxon-name> and <tp:taxon-name><tp:taxon-name-part taxon-name-part-type="subfamily">Otothyrinae</tp:taxon-name-part></tp:taxon-name>, except in the new genus <italic><tp:taxon-name><tp:taxon-name-part taxon-name-part-type="genus">Curculionichthys</tp:taxon-name-part></tp:taxon-name></italic>. The fourth character is the presence of a well developed membrane at anal opening in females. Both sex of <italic><tp:taxon-name><tp:taxon-name-part taxon-name-part-type="genus">Curculionichthys</tp:taxon-name-part></tp:taxon-name></italic> species have a membrane on the anal opening, however, it is more developed in females than in males, covering almost the entire urogenital opening. This <!--PageBreak-->character was first reported by <xref ref-type="bibr" rid="B41">Roxo et al. (2014b)</xref> in the description of <italic><tp:taxon-name><tp:taxon-name-part taxon-name-part-type="genus">Curculionichthys</tp:taxon-name-part> <tp:taxon-name-part taxon-name-part-type="species">oliveirai</tp:taxon-name-part></tp:taxon-name></italic> and <italic><tp:taxon-name><tp:taxon-name-part taxon-name-part-type="genus">Curculionichthys</tp:taxon-name-part> <tp:taxon-name-part taxon-name-part-type="species">paresi</tp:taxon-name-part></tp:taxon-name></italic> and it is absent in all other species of <tp:taxon-name><tp:taxon-name-part taxon-name-part-type="subfamily">Otothyrinae</tp:taxon-name-part></tp:taxon-name>, in which the membrane at anal opening is poorly developed (see Fig. 4 in <xref ref-type="bibr" rid="B41">Roxo et al. 2014b</xref> for illustration about this character states).</p><p>The fifth character used to diagnose <italic><tp:taxon-name><tp:taxon-name-part taxon-name-part-type="genus">Curculionichthys</tp:taxon-name-part></tp:taxon-name></italic> was the presence of a V-shaped spinelet in the dorsal fin. This character was first reported by <xref ref-type="bibr" rid="B10">Carvalho and Datovo (2012)</xref> in the description of <italic><tp:taxon-name><tp:taxon-name-part taxon-name-part-type="genus">Hisonotus</tp:taxon-name-part> <tp:taxon-name-part taxon-name-part-type="species">bockmanni</tp:taxon-name-part></tp:taxon-name></italic> in personal communication with Roberto E. Reis. This character is not exclusive to <italic><tp:taxon-name><tp:taxon-name-part taxon-name-part-type="genus">Curculionichthys</tp:taxon-name-part></tp:taxon-name></italic> and it is shared with <italic><tp:taxon-name><tp:taxon-name-part taxon-name-part-type="genus">Hisonotus</tp:taxon-name-part> <tp:taxon-name-part taxon-name-part-type="species">acuen</tp:taxon-name-part></tp:taxon-name></italic>, <italic><tp:taxon-name><tp:taxon-name-part taxon-name-part-type="genus">Hisonotus</tp:taxon-name-part> <tp:taxon-name-part taxon-name-part-type="species">chromodontus</tp:taxon-name-part></tp:taxon-name></italic>, <italic><tp:taxon-name><tp:taxon-name-part taxon-name-part-type="genus">Hisonotus</tp:taxon-name-part> <tp:taxon-name-part taxon-name-part-type="species">vespuccii</tp:taxon-name-part></tp:taxon-name></italic> and two new species of <italic><tp:taxon-name><tp:taxon-name-part taxon-name-part-type="genus">Parotocinclus</tp:taxon-name-part></tp:taxon-name></italic>, one from Xingu basin (<abbrev xmlns:xlink="http://www.w3.org/1999/xlink" content-type="institution" xlink:title="Laboratório de Biologia e Genética de Peixes, Universidade Estadual Paulista, Botucatu" xlink:type="simple">LBP</abbrev> 15894) and the other one from Barra do Garça (<abbrev xmlns:xlink="http://www.w3.org/1999/xlink" content-type="institution" xlink:title="Laboratório de Biologia e Genética de Peixes, Universidade Estadual Paulista, Botucatu" xlink:type="simple">LBP</abbrev> 12274). Furthermore, the V-shaped spinelet is shared with vast majority of <tp:taxon-name><tp:taxon-name-part taxon-name-part-type="subfamily">Hypostominae</tp:taxon-name-part></tp:taxon-name> species (<xref ref-type="bibr" rid="B48">Silva et al. 2014</xref>). However, within <tp:taxon-name><tp:taxon-name-part taxon-name-part-type="subfamily">Otothyrinae</tp:taxon-name-part></tp:taxon-name> it is good character that distinguishes the new genus.</p><p>In the description of <italic><tp:taxon-name><tp:taxon-name-part taxon-name-part-type="genus">Curculionichthys</tp:taxon-name-part> <tp:taxon-name-part taxon-name-part-type="species">oliveirai</tp:taxon-name-part></tp:taxon-name></italic> and <italic><tp:taxon-name><tp:taxon-name-part taxon-name-part-type="genus">Curculionichthys</tp:taxon-name-part> <tp:taxon-name-part taxon-name-part-type="species">paresi</tp:taxon-name-part></tp:taxon-name></italic>, <xref ref-type="bibr" rid="B41">Roxo et al. (2014b)</xref> found variation in head plate shape and number in the last two species and in <italic><tp:taxon-name><tp:taxon-name-part taxon-name-part-type="genus">Curculionichthys</tp:taxon-name-part> <tp:taxon-name-part taxon-name-part-type="species">insperatus</tp:taxon-name-part></tp:taxon-name></italic>, even though osteological characters are generally conserved within <tp:taxon-name><tp:taxon-name-part taxon-name-part-type="subfamily">Otothyrinae</tp:taxon-name-part></tp:taxon-name> and <tp:taxon-name><tp:taxon-name-part taxon-name-part-type="subfamily">Hypoptopomatinae</tp:taxon-name-part></tp:taxon-name> (<xref ref-type="bibr" rid="B44">Schaefer 1987</xref>, <xref ref-type="bibr" rid="B45">1997</xref>, <xref ref-type="bibr" rid="B47">1998b</xref>; <xref ref-type="bibr" rid="B21">Garavello 1977</xref>; <xref ref-type="bibr" rid="B33">Mo 1991</xref>; <xref ref-type="bibr" rid="B36">de Pinna 1998</xref>; <xref ref-type="bibr" rid="B17">Diogo et al. 2001</xref>; <xref ref-type="bibr" rid="B37">Ribeiro et al. 2005</xref>). <xref ref-type="bibr" rid="B41">Roxo et al. (2014b)</xref> analyzed 18 specimens of <italic><tp:taxon-name><tp:taxon-name-part taxon-name-part-type="genus">Curculionichthys</tp:taxon-name-part> <tp:taxon-name-part taxon-name-part-type="species">insperatus</tp:taxon-name-part></tp:taxon-name></italic> from type localities in Rio Capivara and Rio Araquá, from Botucatu, São Paulo State, three individuals presented a single rostral plate, instead of a pair of rostral plates (see Fig. 8 in <xref ref-type="bibr" rid="B41">Roxo et al. 2014b</xref> for variation of all characters). In <italic><tp:taxon-name><tp:taxon-name-part taxon-name-part-type="genus">Curculionichthys</tp:taxon-name-part> <tp:taxon-name-part taxon-name-part-type="species">oliveirai</tp:taxon-name-part></tp:taxon-name></italic> and <italic><tp:taxon-name><tp:taxon-name-part taxon-name-part-type="genus">Curculionichthys</tp:taxon-name-part> <tp:taxon-name-part taxon-name-part-type="species">insperatus</tp:taxon-name-part></tp:taxon-name></italic> the authors found bilateral asymmetry in the first infraorbital and the first and second posterior rostral plates and in an extra plate is found between preopercle and compound pterotic (known in the present study as our third character: a supra-opercular plate that receives the laterosensory canal from the compound pterotic before the preopercle). Despite the variation observed among specimens of <italic><tp:taxon-name><tp:taxon-name-part taxon-name-part-type="genus">Curculionichthys</tp:taxon-name-part></tp:taxon-name></italic>, those characters appear to be conserved enough to be used as synapomorphies and delimit this new genus of all remaining <tp:taxon-name><tp:taxon-name-part taxon-name-part-type="subfamily">Otothyrinae</tp:taxon-name-part></tp:taxon-name>.</p></tp:treatment-sec><tp:treatment-sec><!--Section generated to contain objects referenced in tp:taxon-treatment.--><table-wrap id="T2" position="float" orientation="portrait"><label>Table 2.</label><caption><p>Species reallocated from <italic><tp:taxon-name><tp:taxon-name-part taxon-name-part-type="genus">Hisonotus</tp:taxon-name-part></tp:taxon-name></italic> to the newly described genus <italic><tp:taxon-name><tp:taxon-name-part taxon-name-part-type="genus">Curculionichthys</tp:taxon-name-part></tp:taxon-name></italic>.</p></caption><table id="TID0EP2BI" rules="all"><tbody><tr><th rowspan="1" colspan="1">Original description</th><th rowspan="1" colspan="1">New generic allocation</th></tr><tr><td rowspan="1" colspan="1"><italic><tp:taxon-name><tp:taxon-name-part taxon-name-part-type="genus">Hisonotus</tp:taxon-name-part> <tp:taxon-name-part taxon-name-part-type="species">insperatus</tp:taxon-name-part></tp:taxon-name></italic> Britski &amp; Garavello, 2003</td><td rowspan="1" colspan="1"><italic><tp:taxon-name><tp:taxon-name-part taxon-name-part-type="genus">Curculionichthys</tp:taxon-name-part> <tp:taxon-name-part taxon-name-part-type="species">insperatus</tp:taxon-name-part></tp:taxon-name></italic> (Britski &amp; Garavello, 2003)</td></tr><tr><td rowspan="1" colspan="1"><italic><tp:taxon-name><tp:taxon-name-part taxon-name-part-type="genus">Hisonotus</tp:taxon-name-part> <tp:taxon-name-part taxon-name-part-type="species">luteofrenatus</tp:taxon-name-part></tp:taxon-name></italic> Britski &amp; Garavello, 2007</td><td rowspan="1" colspan="1"><italic><tp:taxon-name><tp:taxon-name-part taxon-name-part-type="genus">Curculionichthys</tp:taxon-name-part> <tp:taxon-name-part taxon-name-part-type="species">luteofrenatus</tp:taxon-name-part></tp:taxon-name></italic> (Britski &amp; Garavello, 2007)</td></tr><tr><td rowspan="1" colspan="1"><italic><tp:taxon-name><tp:taxon-name-part taxon-name-part-type="genus">Hisonotus</tp:taxon-name-part> <tp:taxon-name-part taxon-name-part-type="species">oliveirai</tp:taxon-name-part></tp:taxon-name></italic> Roxo, Zawadzki &amp; Troy, 2014</td><td rowspan="1" colspan="1"><italic><tp:taxon-name><tp:taxon-name-part taxon-name-part-type="genus">Curculionichthys</tp:taxon-name-part> <tp:taxon-name-part taxon-name-part-type="species">oliveirai</tp:taxon-name-part></tp:taxon-name></italic> (Roxo, Zawadzki &amp; Troy, 2014)</td></tr><tr><td rowspan="1" colspan="1"><italic><tp:taxon-name><tp:taxon-name-part taxon-name-part-type="genus">Hisonotus</tp:taxon-name-part> <tp:taxon-name-part taxon-name-part-type="species">paresi</tp:taxon-name-part></tp:taxon-name></italic> Roxo, Zawadzki &amp; Troy, 2014</td><td rowspan="1" colspan="1"><italic><tp:taxon-name><tp:taxon-name-part taxon-name-part-type="genus">Curculionichthys</tp:taxon-name-part> <tp:taxon-name-part taxon-name-part-type="species">paresi</tp:taxon-name-part></tp:taxon-name></italic> (Roxo, Zawadzki &amp; Troy, 2014)</td></tr><tr><td rowspan="1" colspan="1"><italic><tp:taxon-name><tp:taxon-name-part taxon-name-part-type="genus">Hisonotus</tp:taxon-name-part> <tp:taxon-name-part taxon-name-part-type="species">piracanjuba</tp:taxon-name-part></tp:taxon-name></italic> Martins &amp; Langeani, 2012</td><td rowspan="1" colspan="1"><italic><tp:taxon-name><tp:taxon-name-part taxon-name-part-type="genus">Curculionichthys</tp:taxon-name-part> <tp:taxon-name-part taxon-name-part-type="species">piracanjuba</tp:taxon-name-part></tp:taxon-name></italic> (Martins &amp; Langeani, 2012)</td></tr></tbody></table></table-wrap></tp:treatment-sec><ref-list><ref id="B46"><mixed-citation xmlns:xlink="http://www.w3.org/1999/xlink" xlink:type="simple"><person-group><name name-style="western"><surname>Schaefer</surname><given-names>SA</given-names></name></person-group> (<year>1998a</year>) <article-title>Conflict and resolution: impact of new taxa on phylogenetic studies of the Neotropical cascudinhos (<tp:taxon-name><tp:taxon-name-part taxon-name-part-type="suborder">Siluroidei</tp:taxon-name-part></tp:taxon-name>: <tp:taxon-name><tp:taxon-name-part taxon-name-part-type="family">Loricariidae</tp:taxon-name-part></tp:taxon-name>).</article-title> In: <person-group><name name-style="western"><surname>Malabarba</surname><given-names>LR</given-names></name><name name-style="western"><surname>Reis</surname><given-names>RE</given-names></name><name name-style="western"><surname>Vari</surname><given-names>RP</given-names></name><name name-style="western"><surname>Lucena</surname><given-names>ZMS</given-names></name><name name-style="western"><surname>Lucena</surname><given-names>CAS</given-names></name></person-group> (<role>Eds</role>) <source>Phylogeny and classification of Neotropical fishes</source>. <publisher-name>Edipucrs</publisher-name>, <publisher-loc>Porto Alegre</publisher-loc>, <fpage>375</fpage>–<lpage>400</lpage>. </mixed-citation></ref><ref id="B7"><mixed-citation xmlns:xlink="http://www.w3.org/1999/xlink" xlink:type="simple"><person-group><name name-style="western"><surname>Britski</surname><given-names>HA</given-names></name><name name-style="western"><surname>Garavello</surname><given-names>JC</given-names></name></person-group> (<year>2007</year>) <article-title>Description of two new sympatric species of the genus <italic><tp:taxon-name><tp:taxon-name-part taxon-name-part-type="genus">Hisonotus</tp:taxon-name-part></tp:taxon-name></italic> Eigenmann and Eigenmann, 1889, from upper rio Tapajós, Mato Grosso state, Brazil (<tp:taxon-name><tp:taxon-name-part taxon-name-part-type="class">Pisces</tp:taxon-name-part></tp:taxon-name>: <tp:taxon-name><tp:taxon-name-part taxon-name-part-type="superorder">Ostariophysi</tp:taxon-name-part></tp:taxon-name>: <tp:taxon-name><tp:taxon-name-part taxon-name-part-type="family">Loricariidae</tp:taxon-name-part></tp:taxon-name>).</article-title> <source>Brazilian Journal of Biology</source> <volume>67</volume>(<issue>3</issue>): <fpage>413</fpage>–<lpage>420</lpage>. doi: <ext-link xlink:type="simple" ext-link-type="doi" xlink:href="10.1590/S1519-69842007000300005">10.1590/S1519-69842007000300005</ext-link> </mixed-citation></ref><ref id="B40"><mixed-citation xmlns:xlink="http://www.w3.org/1999/xlink" xlink:type="simple"><person-group><name name-style="western"><surname>Roxo</surname><given-names>FF</given-names></name><name name-style="western"><surname>Albert</surname><given-names>JS</given-names></name><name name-style="western"><surname>Silva</surname><given-names>GS</given-names></name><name name-style="western"><surname>Zawadzki</surname><given-names>CH</given-names></name><name name-style="western"><surname>Foresti</surname><given-names>F</given-names></name><name name-style="western"><surname>Oliveira</surname><given-names>C</given-names></name></person-group> (<year>2014a</year>) <article-title>Molecular Phylogeny and Biogeographic History of the Armored Neotropical Catfish Subfamilies <tp:taxon-name><tp:taxon-name-part taxon-name-part-type="subfamily">Hypoptopomatinae</tp:taxon-name-part></tp:taxon-name>, <tp:taxon-name><tp:taxon-name-part taxon-name-part-type="subfamily">Neoplecostominae</tp:taxon-name-part></tp:taxon-name> and <tp:taxon-name><tp:taxon-name-part taxon-name-part-type="subfamily">Otothyrinae</tp:taxon-name-part></tp:taxon-name> (<tp:taxon-name><tp:taxon-name-part taxon-name-part-type="order">Siluriformes</tp:taxon-name-part></tp:taxon-name>: <tp:taxon-name><tp:taxon-name-part taxon-name-part-type="family">Loricariidae</tp:taxon-name-part></tp:taxon-name>).</article-title> <source>PLoS ONE</source> <volume>9</volume>(<issue>8</issue>): <elocation-id>e105564</elocation-id>. doi: <ext-link xlink:type="simple" ext-link-type="doi" xlink:href="10.1371/journal.pone.0105564">10.1371/journal.pone.0105564</ext-link> </mixed-citation></ref><ref id="B29"><mixed-citation xmlns:xlink="http://www.w3.org/1999/xlink" xlink:type="simple"><person-group><name name-style="western"><surname>Martins</surname><given-names>FO</given-names></name><name name-style="western"><surname>Britski</surname><given-names>HA</given-names></name><name name-style="western"><surname>Langeani</surname><given-names>F</given-names></name></person-group> (<year>2014</year>) <article-title>Systematics of <italic><tp:taxon-name><tp:taxon-name-part taxon-name-part-type="genus">Pseudotothyris</tp:taxon-name-part></tp:taxon-name></italic> (<tp:taxon-name><tp:taxon-name-part taxon-name-part-type="family">Loricariidae</tp:taxon-name-part></tp:taxon-name>: <tp:taxon-name><tp:taxon-name-part taxon-name-part-type="subfamily">Hypoptopomatinae</tp:taxon-name-part></tp:taxon-name>).</article-title> <source>Zoological Journal of the Linnean Society</source> <volume>170</volume>(<issue>4</issue>): <fpage>822</fpage>–<lpage>874</lpage>. doi: <ext-link xlink:type="simple" ext-link-type="doi" xlink:href="10.1111/zoj.12107">10.1111/zoj.12107</ext-link> </mixed-citation></ref><ref id="B6"><mixed-citation xmlns:xlink="http://www.w3.org/1999/xlink" xlink:type="simple"><person-group><name name-style="western"><surname>Britski</surname><given-names>HA</given-names></name><name name-style="western"><surname>Garavello</surname><given-names>JC</given-names></name></person-group> (<year>2003</year>) <article-title><italic><tp:taxon-name><tp:taxon-name-part taxon-name-part-type="genus">Hisonotus</tp:taxon-name-part> <tp:taxon-name-part taxon-name-part-type="species">insperatus</tp:taxon-name-part></tp:taxon-name></italic>: new species, from the upper Rio Paraná basin (<tp:taxon-name><tp:taxon-name-part taxon-name-part-type="class">Pisces</tp:taxon-name-part></tp:taxon-name>: <tp:taxon-name><tp:taxon-name-part taxon-name-part-type="superorder">Ostariophysi</tp:taxon-name-part></tp:taxon-name>: <tp:taxon-name><tp:taxon-name-part taxon-name-part-type="family">Loricariidae</tp:taxon-name-part></tp:taxon-name>).</article-title> <source>Copeia</source> <volume>2003</volume>(<issue>3</issue>): <fpage>588</fpage>–<lpage>593</lpage>. doi: <ext-link xlink:type="simple" ext-link-type="doi" xlink:href="10.1643/CI-02-23R">10.1643/CI-02-23R</ext-link> </mixed-citation></ref><ref id="B28"><mixed-citation xmlns:xlink="http://www.w3.org/1999/xlink" xlink:type="simple"><person-group><name name-style="western"><surname>Martins</surname><given-names>FO</given-names></name><name name-style="western"><surname>Langeani</surname><given-names>F</given-names></name></person-group> (<year>2012</year>) <article-title><italic><tp:taxon-name><tp:taxon-name-part taxon-name-part-type="genus">Hisonotus</tp:taxon-name-part> <tp:taxon-name-part taxon-name-part-type="species">piracanjuba</tp:taxon-name-part></tp:taxon-name></italic>, a new species of <tp:taxon-name><tp:taxon-name-part taxon-name-part-type="subfamily">Hypoptopomatinae</tp:taxon-name-part></tp:taxon-name> (<tp:taxon-name><tp:taxon-name-part taxon-name-part-type="order">Siluriformes</tp:taxon-name-part></tp:taxon-name>: <tp:taxon-name><tp:taxon-name-part taxon-name-part-type="family">Loricariidae</tp:taxon-name-part></tp:taxon-name>) from the rio Paranaíba, upper rio Paraná system, central Brazil.</article-title> <source>Ichthyological Exploration of Freshwaters</source> <volume>23</volume>: <fpage>29</fpage>–<lpage>36</lpage>. </mixed-citation></ref><ref id="B41"><mixed-citation xmlns:xlink="http://www.w3.org/1999/xlink" xlink:type="simple"><person-group><name name-style="western"><surname>Roxo</surname><given-names>FF</given-names></name><name name-style="western"><surname>Zawadzki</surname><given-names>CH</given-names></name><name name-style="western"><surname>Troy</surname><given-names>WP</given-names></name></person-group> (<year>2014b</year>) <source>Description of two new species of <italic><tp:taxon-name><tp:taxon-name-part taxon-name-part-type="genus">Hisonotus</tp:taxon-name-part></tp:taxon-name></italic> Eigenmann &amp; Eigenmann, 1889 (<tp:taxon-name><tp:taxon-name-part taxon-name-part-type="superorder">Ostariophysi</tp:taxon-name-part></tp:taxon-name>, <tp:taxon-name><tp:taxon-name-part taxon-name-part-type="family">Loricariidae</tp:taxon-name-part></tp:taxon-name>) from the rio Paraná-Paraguay basin</source>, <publisher-loc>Brazil</publisher-loc> <volume>395</volume>: <fpage>57</fpage>–<lpage>78</lpage>. doi: <ext-link xlink:type="simple" ext-link-type="doi" xlink:href="10.3897/zookeys.395.6910">10.3897/zookeys.395.6910</ext-link> </mixed-citation></ref><ref id="B10"><mixed-citation xmlns:xlink="http://www.w3.org/1999/xlink" xlink:type="simple"><person-group><name name-style="western"><surname>Carvalho</surname><given-names>M</given-names></name><name name-style="western"><surname>Datovo</surname><given-names>A</given-names></name></person-group> (<year>2012</year>) <article-title>A new species of cascudinho of the genus <italic><tp:taxon-name><tp:taxon-name-part taxon-name-part-type="genus">Hisonotus</tp:taxon-name-part></tp:taxon-name></italic> (<tp:taxon-name><tp:taxon-name-part taxon-name-part-type="order">Siluriformes</tp:taxon-name-part></tp:taxon-name>: <tp:taxon-name><tp:taxon-name-part taxon-name-part-type="family">Loricariidae</tp:taxon-name-part></tp:taxon-name>: <tp:taxon-name><tp:taxon-name-part taxon-name-part-type="subfamily">Hypoptopomatinae</tp:taxon-name-part></tp:taxon-name>) from the upper Rio Tapajós basin, Brazil.</article-title> <source>Copeia</source> <volume>2012</volume>(<issue>2</issue>): <fpage>266</fpage>–<lpage>275</lpage>. doi: <ext-link xlink:type="simple" ext-link-type="doi" xlink:href="10.1643/CI-11-016">10.1643/CI-11-016</ext-link> </mixed-citation></ref><ref id="B48"><mixed-citation xmlns:xlink="http://www.w3.org/1999/xlink" xlink:type="simple"><person-group><name name-style="western"><surname>Silva</surname><given-names>GSC</given-names></name><name name-style="western"><surname>Roxo</surname><given-names>FF</given-names></name><name name-style="western"><surname>Oliveira</surname><given-names>C</given-names></name></person-group> (<year>2014</year>) <article-title><italic><tp:taxon-name><tp:taxon-name-part taxon-name-part-type="genus">Hisonotus</tp:taxon-name-part> <tp:taxon-name-part taxon-name-part-type="species">acuen</tp:taxon-name-part></tp:taxon-name></italic>, a new and phenotypically variable cascudinho (<tp:taxon-name><tp:taxon-name-part taxon-name-part-type="order">Siluriformes</tp:taxon-name-part></tp:taxon-name>, <tp:taxon-name><tp:taxon-name-part taxon-name-part-type="family">Loricariidae</tp:taxon-name-part></tp:taxon-name>, <tp:taxon-name><tp:taxon-name-part taxon-name-part-type="subfamily">Hypoptopomatinae</tp:taxon-name-part></tp:taxon-name>) from the upper rio Xingu basin, Brazil.</article-title> <source>ZooKeys</source> <volume>442</volume>: <fpage>105</fpage>–<lpage>125</lpage>. doi: <ext-link xlink:type="simple" ext-link-type="doi" xlink:href="10.3897/zookeys.442.7870">10.3897/zookeys.442.7870</ext-link> </mixed-citation></ref><ref id="B44"><mixed-citation xmlns:xlink="http://www.w3.org/1999/xlink" xlink:type="simple"><person-group><name name-style="western"><surname>Schaefer</surname><given-names>SA</given-names></name></person-group> (<year>1987</year>) <article-title>Osteology of <italic><tp:taxon-name><tp:taxon-name-part taxon-name-part-type="genus">Hypostomus</tp:taxon-name-part> <tp:taxon-name-part taxon-name-part-type="species">plecostomus</tp:taxon-name-part></tp:taxon-name></italic> (Linnaeus), with a phylogenetic analysis of the loricariid subfamilies (<tp:taxon-name><tp:taxon-name-part taxon-name-part-type="class">Pisces</tp:taxon-name-part></tp:taxon-name>: <tp:taxon-name><tp:taxon-name-part taxon-name-part-type="suborder">Siluroidei</tp:taxon-name-part></tp:taxon-name>).</article-title> <source>Contributions in Science</source> <volume>394</volume>: <fpage>1</fpage>–<lpage>31</lpage>. </mixed-citation></ref><ref id="B45"><mixed-citation xmlns:xlink="http://www.w3.org/1999/xlink" xlink:type="simple"><person-group><name name-style="western"><surname>Schaefer</surname><given-names>SA</given-names></name></person-group> (<year>1997</year>) <article-title>The Neotropical cascudinhos: systematics and biogeography of the <italic><tp:taxon-name><tp:taxon-name-part taxon-name-part-type="genus">Otocinclus</tp:taxon-name-part></tp:taxon-name></italic> catfishes (<tp:taxon-name><tp:taxon-name-part taxon-name-part-type="order">Siluriformes</tp:taxon-name-part></tp:taxon-name>: <tp:taxon-name><tp:taxon-name-part taxon-name-part-type="family">Loricariidae</tp:taxon-name-part></tp:taxon-name>).</article-title> <source>Proceedings of the Academy of Natural Sciences of Philadelphia</source> <volume>148</volume>: <fpage>1</fpage>–<lpage>120</lpage>. </mixed-citation></ref><ref id="B47"><mixed-citation xmlns:xlink="http://www.w3.org/1999/xlink" xlink:type="simple"><person-group><name name-style="western"><surname>Schaefer</surname><given-names>SA</given-names></name></person-group> (<year>1998b</year>) <article-title>The Neotropical cascudinhos: systematic and biogeography of the <italic><tp:taxon-name><tp:taxon-name-part taxon-name-part-type="genus">Otocinclus</tp:taxon-name-part></tp:taxon-name></italic> catfishes (<tp:taxon-name><tp:taxon-name-part taxon-name-part-type="order">Siluriformes</tp:taxon-name-part></tp:taxon-name>: <tp:taxon-name><tp:taxon-name-part taxon-name-part-type="family">Loricariidae</tp:taxon-name-part></tp:taxon-name>).</article-title> <source>Proceedings of the Academy of Natural Sciences of Philadelphia</source> <volume>148</volume>: <fpage>1</fpage>–<lpage>120</lpage>. </mixed-citation></ref><ref id="B21"><mixed-citation xmlns:xlink="http://www.w3.org/1999/xlink" xlink:type="simple"><person-group><name name-style="western"><surname>Garavello</surname><given-names>JC</given-names></name></person-group> (<year>1977</year>) <article-title>Systematics and geographical distribution of the genus <italic><tp:taxon-name><tp:taxon-name-part taxon-name-part-type="genus">Parotocinclus</tp:taxon-name-part></tp:taxon-name></italic> Eigenmann and Eigenmann, 1889 (<tp:taxon-name><tp:taxon-name-part taxon-name-part-type="superorder">Ostariophysi</tp:taxon-name-part></tp:taxon-name>, <tp:taxon-name><tp:taxon-name-part taxon-name-part-type="family">Loricariidae</tp:taxon-name-part></tp:taxon-name>).</article-title> <source>Arquivos de Zoologia</source> <volume>28</volume>: <fpage>1</fpage>–<lpage>37</lpage>. doi: <ext-link xlink:type="simple" ext-link-type="doi" xlink:href="10.11606/issn.2176-7793.v28i4p1-37">10.11606/issn.2176-7793.v28i4p1-37</ext-link> </mixed-citation></ref><ref id="B33"><mixed-citation xmlns:xlink="http://www.w3.org/1999/xlink" xlink:type="simple"><person-group><name name-style="western"><surname>Mo</surname><given-names>T</given-names></name></person-group> (<year>1991</year>) <article-title>Anatomy, relationships and systematics of the <tp:taxon-name><tp:taxon-name-part taxon-name-part-type="family">Bagridae</tp:taxon-name-part></tp:taxon-name> (<tp:taxon-name><tp:taxon-name-part taxon-name-part-type="subclass">Teleostei</tp:taxon-name-part></tp:taxon-name>: <tp:taxon-name><tp:taxon-name-part taxon-name-part-type="suborder">Siluroidei</tp:taxon-name-part></tp:taxon-name>) with a hypothesis of siluroid phylogeny.</article-title> <source>Theses Zoologicae</source> <volume>17</volume>. <publisher-name>Koeltz Scientific Books</publisher-name>, <publisher-loc>Königstein</publisher-loc>. </mixed-citation></ref><ref id="B36"><mixed-citation xmlns:xlink="http://www.w3.org/1999/xlink" xlink:type="simple"><person-group><name name-style="western"><surname>de Pinna</surname><given-names>MCC</given-names></name></person-group> (<year>1998</year>) <article-title>Phylogenetic relationships of Neotropical <tp:taxon-name><tp:taxon-name-part taxon-name-part-type="order">Siluriformes</tp:taxon-name-part></tp:taxon-name> (<tp:taxon-name><tp:taxon-name-part taxon-name-part-type="subclass">Teleostei</tp:taxon-name-part></tp:taxon-name>: <tp:taxon-name><tp:taxon-name-part taxon-name-part-type="superorder">Ostariophysi</tp:taxon-name-part></tp:taxon-name>): historical overview and synthesis of hypotheses.</article-title> In: <person-group><name name-style="western"><surname>Malabarba</surname><given-names>LR</given-names></name><name name-style="western"><surname>Reis</surname><given-names>RE</given-names></name><name name-style="western"><surname>Vari</surname><given-names>RP</given-names></name><name name-style="western"><surname>Lucena</surname><given-names>ZMS</given-names></name><name name-style="western"><surname>Lucena</surname><given-names>CAS</given-names></name></person-group> (<role>Eds</role>) <source>Phylogeny and classification of Neotropical fishes</source>. <publisher-name>Edipucrs</publisher-name>, <publisher-loc>Porto Alegre, RS</publisher-loc>, <fpage>279</fpage>–<lpage>330</lpage>. </mixed-citation></ref><ref id="B17"><mixed-citation xmlns:xlink="http://www.w3.org/1999/xlink" xlink:type="simple"><person-group><name name-style="western"><surname>Diogo</surname><given-names>R</given-names></name><name name-style="western"><surname>Oliveira</surname><given-names>C</given-names></name><name name-style="western"><surname>Chardon</surname><given-names>M</given-names></name></person-group> (<year>2001</year>) <article-title>On the homologies of the skeletal components of catfish (<tp:taxon-name><tp:taxon-name-part taxon-name-part-type="subclass">Teleostei</tp:taxon-name-part></tp:taxon-name>: <tp:taxon-name><tp:taxon-name-part taxon-name-part-type="order">Siluriformes</tp:taxon-name-part></tp:taxon-name>) suspensorium.</article-title> <source>Belgian Journal of Zoology</source> <volume>131</volume>: <fpage>155</fpage>–<lpage>171</lpage>. </mixed-citation></ref><ref id="B37"><mixed-citation xmlns:xlink="http://www.w3.org/1999/xlink" xlink:type="simple"><person-group><name name-style="western"><surname>Ribeiro</surname><given-names>AC</given-names></name><name name-style="western"><surname>Carvalho</surname><given-names>M</given-names></name><name name-style="western"><surname>Melo</surname><given-names>ALA</given-names></name></person-group> (<year>2005</year>) <article-title>Description and relationships of <italic><tp:taxon-name><tp:taxon-name-part taxon-name-part-type="genus">Otothyropsis</tp:taxon-name-part> <tp:taxon-name-part taxon-name-part-type="species">marapoama</tp:taxon-name-part></tp:taxon-name></italic>, a new genus and species of <tp:taxon-name><tp:taxon-name-part taxon-name-part-type="subfamily">Hypoptopomatinae</tp:taxon-name-part></tp:taxon-name> catfish (<tp:taxon-name><tp:taxon-name-part taxon-name-part-type="order">Siluriformes</tp:taxon-name-part></tp:taxon-name>: <tp:taxon-name><tp:taxon-name-part taxon-name-part-type="family">Loricariidae</tp:taxon-name-part></tp:taxon-name>) from rio Tietê basin, southeastern Brazil.</article-title> <source>Neotropical Ichthyology</source> <volume>3</volume>(<issue>4</issue>): <fpage>489</fpage>–<lpage>498</lpage>. doi: <ext-link xlink:type="simple" ext-link-type="doi" xlink:href="10.1590/S1679-62252005000400006">10.1590/S1679-62252005000400006</ext-link> </mixed-citation></ref></ref-list></tp:taxon-treatment>
