# Supplementary material for: Description of a new genus and three new species of Otothyrinae (Siluriformes, Loricariidae)
Source: Zookeys. 2015 Nov 11;(534):103–34. doi: 10.3897/zookeys.534.6169 (PMC4669939; doi:10.3897/zookeys.534.6169)
Supplement: XML Treatment for Curculionichthys coxipone [file zookeys.534.6169-treatment3.xml]

<!DOCTYPE tp:taxon-treatment
  PUBLIC "-//TaxonX//DTD Taxonomic Treatment Publishing DTD v0 20100105//EN" "tax-treatment-NSO.dtd">
<tp:taxon-treatment xmlns:tp="http://www.plazi.org/taxpub"><tp:treatment-meta><kwd-group><label>Taxon classification</label><kwd><named-content content-type="kingdom">Animalia</named-content></kwd><kwd><named-content content-type="order">Siluriformes</named-content></kwd><kwd><named-content content-type="family">Loricariidae</named-content></kwd></kwd-group><mixed-citation publication-type="journal"><person-group><name><surname>Roxo</surname><given-names>Fábio F.</given-names></name><name><surname>Silva</surname><given-names>Gabriel S. C.</given-names></name><name><surname>Ochoa</surname><given-names>Luz E.</given-names></name><name><surname>Oliveira</surname><given-names>Claudio</given-names></name></person-group><article-title>Description of a new genus and three new species of <tp:taxon-name><tp:taxon-name-part taxon-name-part-type="subfamily">Otothyrinae</tp:taxon-name-part></tp:taxon-name> (<tp:taxon-name><tp:taxon-name-part taxon-name-part-type="order">Siluriformes</tp:taxon-name-part></tp:taxon-name>, <tp:taxon-name><tp:taxon-name-part taxon-name-part-type="family">Loricariidae</tp:taxon-name-part></tp:taxon-name>)</article-title><source>Zookeys</source><day>11</day><month>11</month><year>2015</year><volume>2015</volume><issue>534</issue><fpage>103</fpage><lpage>134</lpage><pub-id pub-id-type="doi">10.3897/zookeys.534.6169</pub-id></mixed-citation></tp:treatment-meta><tp:nomenclature><tp:taxon-name>
                            <tp:taxon-name-part taxon-name-part-type="genus">Curculionichthys</tp:taxon-name-part>
                            <tp:taxon-name-part taxon-name-part-type="species">coxipone</tp:taxon-name-part>
                            <object-id xmlns:xlink="http://www.w3.org/1999/xlink" content-type="zoobank" xlink:type="simple">http://zoobank.org/66B213A7-69B9-4980-B4EB-B7AFEEE43D5F</object-id>
                        </tp:taxon-name><tp:taxon-status xmlns:xlink="http://www.w3.org/1999/xlink" xlink:type="simple">sp. n.</tp:taxon-status><xref ref-type="fig" rid="F9">Figure 9</xref><xref ref-type="table" rid="T1">; Table 1</xref><!--PageBreak--><!--PageBreak--><!--PageBreak--><tp:nomenclature-citation-list><tp:nomenclature-citation><tp:taxon-name><tp:taxon-name-part taxon-name-part-type="genus">Hisonotus</tp:taxon-name-part></tp:taxon-name><comment> sp. 5 – <xref ref-type="bibr" rid="B40">Roxo et al. 2014a</xref>: 9(8) e105564 (phylogenetic relationships).</comment></tp:nomenclature-citation></tp:nomenclature-citation-list></tp:nomenclature><tp:treatment-sec sec-type="Holotype"><title>Holotype.</title><p><named-content xmlns:xlink="http://www.w3.org/1999/xlink" content-type="dwc:institutional_code" xlink:type="simple">MZUSP</named-content> 117380, female, 29.0 mm <abbrev xmlns:xlink="http://www.w3.org/1999/xlink" xlink:title="standard length" xlink:type="simple">SL</abbrev>, Mato Grosso State, municipality of Cuiabá, tributary of Rio Aricá Mirim, Rio Cuiabá drainage, Rio Paraguai basin, <named-content xmlns:xlink="http://www.w3.org/1999/xlink" content-type="dwc:verbatimCoordinates" xlink:type="simple">15°46'03"S, 55°30'44"W</named-content>, September 2011, coll. Mehanna MN, Ferreira AT.</p></tp:treatment-sec><tp:treatment-sec sec-type="Paratypes"><title>Paratypes.</title><p>All from Brazil, Mato Grosso State, Rio Cuiabá drainage, Rio Paraguai basin. <abbrev xmlns:xlink="http://www.w3.org/1999/xlink" content-type="institution" xlink:title="Laboratório de Biologia e Genética de Peixes, Universidade Estadual Paulista, Botucatu" xlink:type="simple">LBP</abbrev> 5061 (3 females, 21.7−30.0 mm <abbrev xmlns:xlink="http://www.w3.org/1999/xlink" xlink:title="standard length" xlink:type="simple">SL</abbrev>, 2 males, 25.8−27.9 mm <abbrev xmlns:xlink="http://www.w3.org/1999/xlink" xlink:title="standard length" xlink:type="simple">SL</abbrev>), municipality of Cuiabá, tributary of Rio Aricá Mirim, <named-content xmlns:xlink="http://www.w3.org/1999/xlink" content-type="dwc:verbatimCoordinates" xlink:type="simple">15°46'03"S, 55°30'44"W</named-content>, 07 September 2007, coll. Mehanna MN, Ferreira AT. <abbrev xmlns:xlink="http://www.w3.org/1999/xlink" content-type="institution" xlink:title="Laboratório de Biologia e Genética de Peixes, Universidade Estadual Paulista, Botucatu" xlink:type="simple">LBP</abbrev> 5062 (3 females, 22.5−28.7 mm <abbrev xmlns:xlink="http://www.w3.org/1999/xlink" xlink:title="standard length" xlink:type="simple">SL</abbrev>), municipality of Cuiabá, tributary of Rio Aricá Mirim, <named-content xmlns:xlink="http://www.w3.org/1999/xlink" content-type="dwc:verbatimCoordinates" xlink:type="simple">15°46'03"S, 55°30'44"W</named-content>, 07 September 2007, coll. Mehanna MN, Ferreira AT. <abbrev xmlns:xlink="http://www.w3.org/1999/xlink" content-type="institution" xlink:title="Laboratório de Biologia e Genética de Peixes, Universidade Estadual Paulista, Botucatu" xlink:type="simple">LBP</abbrev> 5069 (9 females, 22.5−29.6 mm <abbrev xmlns:xlink="http://www.w3.org/1999/xlink" xlink:title="standard length" xlink:type="simple">SL</abbrev>, 3 males, 25.6−26.9 mm <abbrev xmlns:xlink="http://www.w3.org/1999/xlink" xlink:title="standard length" xlink:type="simple">SL</abbrev>, 1 c&amp;s, sex not determined, 25.6 mm <abbrev xmlns:xlink="http://www.w3.org/1999/xlink" xlink:title="standard length" xlink:type="simple">SL</abbrev>), municipality of Cuiabá, tributary of Rio Aricá Mirim, <named-content xmlns:xlink="http://www.w3.org/1999/xlink" content-type="dwc:verbatimCoordinates" xlink:type="simple">15°46'03"S, 55°30'44"W</named-content>, 08 November 2007, coll. Mehanna MN, Ferreira AT. <abbrev xmlns:xlink="http://www.w3.org/1999/xlink" content-type="institution" xlink:title="Laboratório de Biologia e Genética de Peixes, Universidade Estadual Paulista, Botucatu" xlink:type="simple">LBP</abbrev> 5646 (11 females, 21.8−28.8 mm <abbrev xmlns:xlink="http://www.w3.org/1999/xlink" xlink:title="standard length" xlink:type="simple">SL</abbrev>, 7, males, 24.9−28.0 mm <abbrev xmlns:xlink="http://www.w3.org/1999/xlink" xlink:title="standard length" xlink:type="simple">SL</abbrev>, 3 c&amp;s, sex not determined, 26.8−28.2 mm <abbrev xmlns:xlink="http://www.w3.org/1999/xlink" xlink:title="standard length" xlink:type="simple">SL</abbrev>), municipality of Cuiabá, tributary of Rio Aricá Mirim, <named-content xmlns:xlink="http://www.w3.org/1999/xlink" content-type="dwc:verbatimCoordinates" xlink:type="simple">15°46'03"S, 55°30'44"W</named-content>, 11 November 2007, coll. Mehanna MN, Ferreira AT. <abbrev xmlns:xlink="http://www.w3.org/1999/xlink" xlink:title="Coleção Ictiológica do Nupelia, Universidade Estadual de Maringá, Maringá" xlink:type="simple">NUP</abbrev> 2264 (6 females, 18.2−25.3 mm <abbrev xmlns:xlink="http://www.w3.org/1999/xlink" xlink:title="standard length" xlink:type="simple">SL</abbrev>, 6 males, 23.4−23.7 mm <abbrev xmlns:xlink="http://www.w3.org/1999/xlink" xlink:title="standard length" xlink:type="simple">SL</abbrev>), municipality of Chapada dos Guimarães, Córrego São Joaquim, <named-content xmlns:xlink="http://www.w3.org/1999/xlink" content-type="dwc:verbatimCoordinates" xlink:type="simple">14°46'53"S, 55°39'57"W</named-content>, 26 March 2014, coll. NUPELIA´s team. <abbrev xmlns:xlink="http://www.w3.org/1999/xlink" xlink:title="Coleção Ictiológica do Nupelia, Universidade Estadual de Maringá, Maringá" xlink:type="simple">NUP</abbrev> 14947 (6 females, 21.2−25.1 mm <abbrev xmlns:xlink="http://www.w3.org/1999/xlink" xlink:title="standard length" xlink:type="simple">SL</abbrev>, 21.9−25.0 mm <abbrev xmlns:xlink="http://www.w3.org/1999/xlink" xlink:title="standard length" xlink:type="simple">SL</abbrev>, 3 juveniles), municipality of Chapada dos Guimarães, Córrego Laranjinha, tributary of Rio Manso, <named-content xmlns:xlink="http://www.w3.org/1999/xlink" content-type="dwc:verbatimCoordinates" xlink:type="simple">14°57'18"S, 55°41'15"W</named-content>, June 2013, coll. NUPELIA´s team. <abbrev xmlns:xlink="http://www.w3.org/1999/xlink" xlink:title="Coleção Ictiológica do Nupelia, Universidade Estadual de Maringá, Maringá" xlink:type="simple">NUP</abbrev> 16442 (6 females, 23.4−28.7 mm <abbrev xmlns:xlink="http://www.w3.org/1999/xlink" xlink:title="standard length" xlink:type="simple">SL</abbrev>, 1 c&amp;s sex not determined, 28.7 mm <abbrev xmlns:xlink="http://www.w3.org/1999/xlink" xlink:title="standard length" xlink:type="simple">SL</abbrev>), collected with holotype.</p><fig id="F9" position="float" orientation="portrait"><label>Figure 9.</label><caption><p><italic><tp:taxon-name><tp:taxon-name-part taxon-name-part-type="genus">Curculionichthys</tp:taxon-name-part> <tp:taxon-name-part taxon-name-part-type="species">coxipone</tp:taxon-name-part></tp:taxon-name></italic>, <named-content xmlns:xlink="http://www.w3.org/1999/xlink" content-type="dwc:institutional_code" xlink:type="simple">MZUSP</named-content> 117380, holotype, female, 29.0 mm <abbrev xmlns:xlink="http://www.w3.org/1999/xlink" xlink:title="standard length" xlink:type="simple">SL</abbrev>, from Mato Grosso State, municipality of Cuiabá, tributary of Rio Aricá Mirim, Rio Cuiabá drainage, <named-content xmlns:xlink="http://www.w3.org/1999/xlink" content-type="dwc:verbatimCoordinates" xlink:type="simple">15°46'03"S, 55°30'44"W</named-content>.</p></caption><graphic xmlns:xlink="http://www.w3.org/1999/xlink" xlink:href="zookeys-534-103-g009.jpg" position="float" orientation="portrait" xlink:type="simple" id="oo_64459.jpg"/></fig></tp:treatment-sec><tp:treatment-sec sec-type="Diagnosis"><title>Diagnosis.</title><p><italic><tp:taxon-name><tp:taxon-name-part taxon-name-part-type="genus">Curculionichthys</tp:taxon-name-part> <tp:taxon-name-part taxon-name-part-type="species">coxipone</tp:taxon-name-part></tp:taxon-name></italic> differs from all congeners by having a higher number of vertebrae 29−30 (<italic>vs.</italic> 28 in all other species of <italic><tp:taxon-name><tp:taxon-name-part taxon-name-part-type="genus">Curculionichthys</tp:taxon-name-part></tp:taxon-name></italic>). The new species differs from all congeners, except <italic><tp:taxon-name><tp:taxon-name-part taxon-name-part-type="genus">Curculionichthys</tp:taxon-name-part> <tp:taxon-name-part taxon-name-part-type="species">sabaji</tp:taxon-name-part></tp:taxon-name></italic> and <italic><tp:taxon-name><tp:taxon-name-part taxon-name-part-type="genus">Curculionichthys</tp:taxon-name-part> <tp:taxon-name-part taxon-name-part-type="species">paresi</tp:taxon-name-part></tp:taxon-name></italic> by having the cleithrum with an area free of odontodes, Fig. <xref ref-type="fig" rid="F4">4B</xref> (<italic>vs.</italic> cleithrum completely covered with odontodes, Fig. <xref ref-type="fig" rid="F4">4D−F</xref>). The new species further differs from all congeners, except <italic><tp:taxon-name><tp:taxon-name-part taxon-name-part-type="genus">Curculionichthys</tp:taxon-name-part> <tp:taxon-name-part taxon-name-part-type="species">oliveirai</tp:taxon-name-part></tp:taxon-name></italic> by having the anterior profile of the head rounded (<italic>vs.</italic> pointed); from <italic><tp:taxon-name><tp:taxon-name-part taxon-name-part-type="genus">Curculionichthys</tp:taxon-name-part> <tp:taxon-name-part taxon-name-part-type="species">piracanjuba</tp:taxon-name-part></tp:taxon-name></italic>, <italic><tp:taxon-name><tp:taxon-name-part taxon-name-part-type="genus">Curculionichthys</tp:taxon-name-part> <tp:taxon-name-part taxon-name-part-type="species">sagarana</tp:taxon-name-part></tp:taxon-name></italic>, and <italic><tp:taxon-name><tp:taxon-name-part taxon-name-part-type="genus">Curculionichthys</tp:taxon-name-part> <tp:taxon-name-part taxon-name-part-type="species">oliveirai</tp:taxon-name-part></tp:taxon-name></italic> by having lower lip with some papillae arranged in a medial longitudinal series extending posterior to dentaries through middle portion of lower lip (<italic>vs.</italic> lower lip with all papillae randomly distributed); from <italic><tp:taxon-name><tp:taxon-name-part taxon-name-part-type="genus">Curculionichthys</tp:taxon-name-part> <tp:taxon-name-part taxon-name-part-type="species">insperatus</tp:taxon-name-part></tp:taxon-name></italic> and <italic><tp:taxon-name><tp:taxon-name-part taxon-name-part-type="genus">Curculionichthys</tp:taxon-name-part> <tp:taxon-name-part taxon-name-part-type="species">oliveirai</tp:taxon-name-part></tp:taxon-name></italic> by having the caudal fin hyaline, with one dark stripe extending from <!--PageBreak-->the caudal peduncle base to the middle caudal fin rays, and dark chromatophores irregular distributed almost forming one band, Fig. <xref ref-type="fig" rid="F5">5D</xref> (<italic>vs.</italic> caudal fin hyaline, with dark blotch limited to caudal peduncle base, Fig. <xref ref-type="fig" rid="F5">5B and E</xref>, respectively); from <italic><tp:taxon-name><tp:taxon-name-part taxon-name-part-type="genus">Curculionichthys</tp:taxon-name-part> <tp:taxon-name-part taxon-name-part-type="species">paresi</tp:taxon-name-part></tp:taxon-name></italic> by lacking contrasting dark-brown geometric spots on the anterior region of the body (<italic>vs.</italic> presence of dark-brown geometric spots); from <italic><tp:taxon-name><tp:taxon-name-part taxon-name-part-type="genus">Curculionichthys</tp:taxon-name-part> <tp:taxon-name-part taxon-name-part-type="species">sabaji</tp:taxon-name-part></tp:taxon-name></italic> by lacking several dark-brown spots distributed on the body (<italic>vs.</italic> presence of dark-brown spots); from <italic><tp:taxon-name><tp:taxon-name-part taxon-name-part-type="genus">Curculionichthys</tp:taxon-name-part> <tp:taxon-name-part taxon-name-part-type="species">oliveirai</tp:taxon-name-part></tp:taxon-name></italic> and <italic><tp:taxon-name><tp:taxon-name-part taxon-name-part-type="genus">Curculionichthys</tp:taxon-name-part> <tp:taxon-name-part taxon-name-part-type="species">coxipone</tp:taxon-name-part></tp:taxon-name></italic> by having the anterior profile of the head pointed (<italic>vs.</italic> rounded); from <italic><tp:taxon-name><tp:taxon-name-part taxon-name-part-type="genus">Curculionichthys</tp:taxon-name-part> <tp:taxon-name-part taxon-name-part-type="species">oliveirai</tp:taxon-name-part></tp:taxon-name></italic> by having 7−9 lateral abdomen plates (<italic>vs.</italic> 4−5 lateral abdomen plates); from <italic><tp:taxon-name><tp:taxon-name-part taxon-name-part-type="genus">Curculionichthys</tp:taxon-name-part> <tp:taxon-name-part taxon-name-part-type="species">paresi</tp:taxon-name-part></tp:taxon-name></italic> by having more dentary teeth 9−13 (<italic>vs.</italic> 4−7); from <italic><tp:taxon-name><tp:taxon-name-part taxon-name-part-type="genus">Curculionichthys</tp:taxon-name-part> <tp:taxon-name-part taxon-name-part-type="species">oliveirai</tp:taxon-name-part></tp:taxon-name></italic> by having 6−9 lateral abdomen plates (<italic>vs.</italic> 4−5 lateral abdomen plates); from <italic><tp:taxon-name><tp:taxon-name-part taxon-name-part-type="genus">Curculionichthys</tp:taxon-name-part> <tp:taxon-name-part taxon-name-part-type="species">sagarana</tp:taxon-name-part></tp:taxon-name></italic> by absence <!--PageBreak-->of one unpaired platelets on dorsal portion of caudal peduncle (<italic>vs.</italic> presence of one unpaired platelets on dorsal portion of caudal peduncle, Fig. <xref ref-type="fig" rid="F6">6</xref>); from <italic><tp:taxon-name><tp:taxon-name-part taxon-name-part-type="genus">Curculionichthys</tp:taxon-name-part> <tp:taxon-name-part taxon-name-part-type="species">piracanjuba</tp:taxon-name-part></tp:taxon-name></italic> by having some papillae on the lower lip arranged in a medial longitudinal series extending posterior to the dentaries through the middle portion of lower lip (<italic>vs.</italic> lower lip with all papillae randomly distributed) and by not having hypertrophied odontodes on the snout tip (<italic>vs.</italic> hypertrophied odontodes on the snout tip); from <italic><tp:taxon-name><tp:taxon-name-part taxon-name-part-type="genus">Curculionichthys</tp:taxon-name-part> <tp:taxon-name-part taxon-name-part-type="species">insperatus</tp:taxon-name-part></tp:taxon-name></italic> by having small, inconspicuous odontodes forming rows on the head and trunk (<italic>vs.</italic> large, conspicuous odontodes forming rows on the head and the trunk). Additionally, <italic><tp:taxon-name><tp:taxon-name-part taxon-name-part-type="genus">Curculionichthys</tp:taxon-name-part> <tp:taxon-name-part taxon-name-part-type="species">coxipone</tp:taxon-name-part></tp:taxon-name></italic> is distinguished by having a shorter interorbital distance (33.8−37.8% of <abbrev xmlns:xlink="http://www.w3.org/1999/xlink" xlink:title="head length" xlink:type="simple">HL</abbrev>, <italic>vs.</italic> 27.4−33.6% of <abbrev xmlns:xlink="http://www.w3.org/1999/xlink" xlink:title="head length" xlink:type="simple">HL</abbrev> in <italic><tp:taxon-name><tp:taxon-name-part taxon-name-part-type="genus">Curculionichthys</tp:taxon-name-part> <tp:taxon-name-part taxon-name-part-type="species">sagarana</tp:taxon-name-part></tp:taxon-name></italic>); a shorter dorsal fin spine (14.9−24.8% of <abbrev xmlns:xlink="http://www.w3.org/1999/xlink" xlink:title="standard length" xlink:type="simple">SL</abbrev>, <italic>vs.</italic> 25.2−27.0% of <abbrev xmlns:xlink="http://www.w3.org/1999/xlink" xlink:title="standard length" xlink:type="simple">SL</abbrev> in <italic><tp:taxon-name><tp:taxon-name-part taxon-name-part-type="genus">Curculionichthys</tp:taxon-name-part> <tp:taxon-name-part taxon-name-part-type="species">paresi</tp:taxon-name-part></tp:taxon-name></italic>); a shorter pectoral fin spine (19.0−25.2% of <abbrev xmlns:xlink="http://www.w3.org/1999/xlink" xlink:title="standard length" xlink:type="simple">SL</abbrev>, <italic>vs.</italic> 27.0−30.1% of <abbrev xmlns:xlink="http://www.w3.org/1999/xlink" xlink:title="standard length" xlink:type="simple">SL</abbrev> in <italic><tp:taxon-name><tp:taxon-name-part taxon-name-part-type="genus">Curculionichthys</tp:taxon-name-part> <tp:taxon-name-part taxon-name-part-type="species">paresi</tp:taxon-name-part></tp:taxon-name></italic>); a longer mandibular ramus (8.2−12.5% of <abbrev xmlns:xlink="http://www.w3.org/1999/xlink" xlink:title="head length" xlink:type="simple">HL</abbrev>, <italic>vs.</italic> 6.0−8.0% of <abbrev xmlns:xlink="http://www.w3.org/1999/xlink" xlink:title="head length" xlink:type="simple">HL</abbrev> in <italic><tp:taxon-name><tp:taxon-name-part taxon-name-part-type="genus">Curculionichthys</tp:taxon-name-part> <tp:taxon-name-part taxon-name-part-type="species">paresi</tp:taxon-name-part></tp:taxon-name></italic>); and a shorter snout (48.0−58.9% of <abbrev xmlns:xlink="http://www.w3.org/1999/xlink" xlink:title="head length" xlink:type="simple">HL</abbrev>, <italic>vs.</italic> 67.7−72.7% of <abbrev xmlns:xlink="http://www.w3.org/1999/xlink" xlink:title="head length" xlink:type="simple">HL</abbrev> in <italic><tp:taxon-name><tp:taxon-name-part taxon-name-part-type="genus">Curculionichthys</tp:taxon-name-part> <tp:taxon-name-part taxon-name-part-type="species">piracanjuba</tp:taxon-name-part></tp:taxon-name></italic>; 67.0−75.3% of <abbrev xmlns:xlink="http://www.w3.org/1999/xlink" xlink:title="head length" xlink:type="simple">HL</abbrev> in <italic><tp:taxon-name><tp:taxon-name-part taxon-name-part-type="genus">Curculionichthys</tp:taxon-name-part> <tp:taxon-name-part taxon-name-part-type="species">luteofrenatus</tp:taxon-name-part></tp:taxon-name></italic>).</p></tp:treatment-sec><tp:treatment-sec sec-type="Description"><title>Description.</title><p>Morphometric and meristic available in Table <xref ref-type="table" rid="T1">1</xref>. Small loricariid; bigger specimen examined reached 29.9 mm <abbrev xmlns:xlink="http://www.w3.org/1999/xlink" xlink:title="standard length" xlink:type="simple">SL</abbrev>. In lateral view, dorsal profile of head convex from snout tip to posterior margin of parieto supraoccipital, and straight to dorsal fin origin. Dorsal profile of trunk slightly concave and descending from dorsal fin origin to end of dorsal fin base, straight to caudal peduncle. Ventral profile concave from snout tip to opercular region; convex from opercular region to anal fin origin; concave to caudal fin insertion. Greatest body depth at dorsal fin origin. Greatest body width at opercular region, gradually decreasing towards snout and caudal fin. Cross-section of trunk and caudal peduncle almost ellipsoid; rounded laterally and almost flat dorsally and ventrally.</p><p>Head rounded in dorsal view; snout round to slightly pointed, its tip rounded, elongated (48.0−52.9% <abbrev xmlns:xlink="http://www.w3.org/1999/xlink" xlink:title="head length" xlink:type="simple">HL</abbrev>), slightly convex between orbits. Dorsal and ventral series of odontodes along anterior margin of snout completely covering its tip; odontodes at same size than remaining ones on head. Odontodes on head and trunk hypertrophied and arranged in longitudinal rows (most prominent on head). Eyes moderately small (12.0−16.4% <abbrev xmlns:xlink="http://www.w3.org/1999/xlink" xlink:title="head length" xlink:type="simple">HL</abbrev>), dorsolaterally positioned. Lips roundish with papillae arranged in a medial longitudinal series extending posterior to dentaries through middle portion of lower lip. Lower lip larger than upper lip; its border fringed. Maxillary barbel present; joined to lower lip. Teeth slender and bicuspid; medial cusp larger than lateral cusp. Premaxillary teeth 7−15. Dentary teeth 7−16.</p><p>Dorsal fin ii, 7; dorsal fin spinelet short and V-shaped (Fig. <xref ref-type="fig" rid="F10">10A</xref>); dorsal fin lock functional; dorsal fin origin slightly posterior to pelvic fin origin. Tip of adpressed dorsal fin reaching anal fin insertion. Pectoral fin i, 6; its tip reaching beyond pelvic fin insertion when depressed. Presence of pectoral axillary slit between pectoral fin insertion and lateral process of cleithrum variable; absent in some specimens. Pectoral spine supporting odontodes on ventral, anterior and dorsal surfaces. Pelvic fin i, 5; tip of pelvic fin unbranched ray almost reaching anal fin origin when depressed in females and reaching anal fin origin in males. Pelvic fin unbranched ray with dermal flap along dorsal surface in males. Anal fin i, 5; distal margin slightly convex. Caudal fin i, 7-7, <!--PageBreak-->i; slightly emarginate; both unbranched rays of same size. Adipose fin absent. Total vertebrae 29−30 (1 c&amp;s 29 vertebrae and 3 c&amp;s 30 vertebrae).</p><fig id="F10" position="float" orientation="portrait"><label>Figure 10.</label><caption><p><italic><tp:taxon-name><tp:taxon-name-part taxon-name-part-type="genus">Curculionichthys</tp:taxon-name-part> <tp:taxon-name-part taxon-name-part-type="species">coxipone</tp:taxon-name-part></tp:taxon-name></italic>, <abbrev xmlns:xlink="http://www.w3.org/1999/xlink" content-type="institution" xlink:title="Laboratório de Biologia e Genética de Peixes, Universidade Estadual Paulista, Botucatu" xlink:type="simple">LBP</abbrev> 5646, 27.5 mm <abbrev xmlns:xlink="http://www.w3.org/1999/xlink" xlink:title="standard length" xlink:type="simple">SL</abbrev>. <bold>A</bold> Spinelet shape <bold>B</bold> Ventral view of abdominal plates <bold>C</bold> Lateral trunk plates <bold>D</bold> Cranial bones plates of the head in dorsal view. Scale bar: 0.5 mm (<bold>A</bold>); 1 mm (<bold>B, C, D</bold>).</p></caption><graphic xmlns:xlink="http://www.w3.org/1999/xlink" xlink:href="zookeys-534-103-g010.jpg" position="float" orientation="portrait" xlink:type="simple" id="oo_64460.jpg"/></fig><p>Body covered with bony plates, except above head, around pectoral and pelvic fin origins and on dorsal fin base. Cleithrum and coracoid partially exposed. Arrector fossae partially to completely enclosed by ventral lamina of coracoids. Abdomen entirely covered by plates (Fig. <xref ref-type="fig" rid="F10">10B</xref>); lateral plates series with elongated and large plates formed by two lateral plate series, similar in size; median plates formed by six to seven irregular plate series reaching anal shield and lateral plate series; anal plates series covered by large square plates. Body entirely covered laterally by plates (Fig. <xref ref-type="fig" rid="F10">10C</xref>); mid-dorsal plates poorly developed and reaching middle of dorsal fin base; median plates series continuous in median portion of body; mid-ventral plates reaching of caudal peduncle origin.</p><p>Parts of dorsal head bone plates presented in Fig. <xref ref-type="fig" rid="F10">10D</xref>. Snout tip formed by one pair of rostral rectangular-shaped plates (r). Nasal (n) almost rectangular forming anterior medial nostril margin in contact posteriorly with frontals (f) and anteriorly and laterally with pre-nasals (pn). Pre-nasals (pn) positioned posteriorly of rostral plates (r), formed by two large and one small oval-shaped plates, and one elongate oval shaped between nares. Top of head composed by compound pterotic (cpt), parieto supraoccipital (soc) and frontal (f), largest bones of head, and prefrontal (pf) and sphenotic (sp). Compound pterotic (cpt) fenestrated randomly distributed. Posterior rostrum plates pr1-pr2 small, first triangular and second rectangular-shaped; pr4-pr3 largest, <!--PageBreak-->and rectangular shaped. Infraorbital plate series complete (io1-io5), present just above posterior rostrum series, all covered by latero-sensory canal system; io2 largest and io5 smallest; io3, io4 and io5 forming inferior orbital margin of eyes; preopercle (pop) elongated and rectangular, covered by latero-sensory canal; preopercle present under io4, and upper cp1, cp2 and op. Supra-opercular plate (spop) present just above preopercle, covered by latero-sensory canal. Subocular cheek plates (cp1-cp2) and opercle (op) form posterior lateral margin of head.</p><p><bold>Color in alcohol.</bold> Ground color of dorsal and ventral region of head and trunk pale yellowish; dorsal portion darker than ventral. Four dark saddle along dorsal portion of body: first at dorsal fin origin; second at end of dorsal fin; third at middle of caudal peduncle; and fourth at end of caudal peduncle. Unpigmented portion of snout appears as two hyaline parallel stripes from rostral plate to nares. Dorsal, pectoral, and pelvic fins hyaline. Caudal fin hyaline, with dark stripe extending from caudal peduncle base onto base of median caudal fin rays, and with dark chromatophores forming one large band.</p><p><bold>Sexual dimorphism.</bold> Adults males have a papilla in urogenital opening (<italic>vs.</italic> absent in females); and have an unbranched pelvic fin ray supporting a dermal flap along its dorsal surface. Both sexes have a membrane on the anal opening; however, this membrane is more developed in females than in males, covering almost the entire urogenital opening (see reference to this last character in <xref ref-type="bibr" rid="B41">Roxo et al. 2014b</xref>).</p></tp:treatment-sec><tp:treatment-sec sec-type="Distribution"><title>Distribution.</title><p>The new species <italic><tp:taxon-name><tp:taxon-name-part taxon-name-part-type="genus">Curculionichthys</tp:taxon-name-part> <tp:taxon-name-part taxon-name-part-type="species">coxipone</tp:taxon-name-part></tp:taxon-name></italic> is known from Rio Cuiaba drainage, Rio Paraguay basin, Mato Grosso State in Brazil (Fig. <xref ref-type="fig" rid="F8">8</xref>).</p></tp:treatment-sec><tp:treatment-sec sec-type="Etymology"><title>Etymology.</title><p>The specific name “coxipone” refers to the Coxiponé indigenous people who inhabit the margins of Rio Cuiabá, near to the municipality of Cuiabá in Mato Grosso State, Brazil. A noun in opposition.</p></tp:treatment-sec><tp:treatment-sec sec-type="Comparative remarks"><title>Comparative remarks.</title><p><italic><tp:taxon-name><tp:taxon-name-part taxon-name-part-type="genus">Curculionichthys</tp:taxon-name-part> <tp:taxon-name-part taxon-name-part-type="species">coxipone</tp:taxon-name-part></tp:taxon-name></italic> is similar in external morphology with <italic><tp:taxon-name><tp:taxon-name-part taxon-name-part-type="genus">Curculionichthys</tp:taxon-name-part> <tp:taxon-name-part taxon-name-part-type="species">oliveirai</tp:taxon-name-part></tp:taxon-name></italic> from Rio Ivaí, upper Rio Paraná basin. However, the new species <italic><tp:taxon-name><tp:taxon-name-part taxon-name-part-type="genus">Curculionichthys</tp:taxon-name-part> <tp:taxon-name-part taxon-name-part-type="species">coxipone</tp:taxon-name-part></tp:taxon-name></italic> can be distinguished from <italic><tp:taxon-name><tp:taxon-name-part taxon-name-part-type="genus">Curculionichthys</tp:taxon-name-part> <tp:taxon-name-part taxon-name-part-type="species">oliveirai</tp:taxon-name-part></tp:taxon-name></italic> by having the cleithrum with an area free of odontodes, a higher number of vertebrae 29−30 and by a hyaline caudal fin, with one dark stripe extending from the caudal peduncle base to the median caudal fin rays, and for dark chromatophores irregular distributed almost forming one band. Furthermore, the presence of a higher number of vertebrae appears to be unique to <italic><tp:taxon-name><tp:taxon-name-part taxon-name-part-type="genus">Curculionichthys</tp:taxon-name-part> <tp:taxon-name-part taxon-name-part-type="species">coxipone</tp:taxon-name-part></tp:taxon-name></italic>.</p></tp:treatment-sec><tp:treatment-sec><!--Section generated to contain objects referenced in tp:taxon-treatment.--><table-wrap id="T1" position="float" orientation="portrait"><label>Table 1.</label><caption><p>Morphometrics and meristic data for <italic><tp:taxon-name><tp:taxon-name-part taxon-name-part-type="genus">Curculionichthys</tp:taxon-name-part></tp:taxon-name></italic> species. <abbrev xmlns:xlink="http://www.w3.org/1999/xlink" xlink:type="simple">SD<def><p> = Standard deviation</p></def></abbrev>.</p></caption><table id="TID0EGBAI" rules="all"><tbody><tr><th rowspan="1" colspan="1"/><th rowspan="1" colspan="5"><italic><tp:taxon-name><tp:taxon-name-part taxon-name-part-type="genus">Curculionichthys</tp:taxon-name-part> <tp:taxon-name-part taxon-name-part-type="species">sabaji</tp:taxon-name-part></tp:taxon-name></italic>, n = 17</th><th rowspan="1" colspan="5"><italic><tp:taxon-name><tp:taxon-name-part taxon-name-part-type="genus">Curculionichthys</tp:taxon-name-part> <tp:taxon-name-part taxon-name-part-type="species">coxipone</tp:taxon-name-part></tp:taxon-name></italic>, n = 38</th><th rowspan="1" colspan="5"><italic><tp:taxon-name><tp:taxon-name-part taxon-name-part-type="genus">Curculionichthys</tp:taxon-name-part> <tp:taxon-name-part taxon-name-part-type="species">sagarana</tp:taxon-name-part></tp:taxon-name></italic>, n = 10</th></tr><tr><th rowspan="1" colspan="1"/><th rowspan="1" colspan="1">Holotype</th><th rowspan="1" colspan="1">Low</th><th rowspan="1" colspan="1">High</th><th rowspan="1" colspan="1">Mean</th><th rowspan="1" colspan="1"><abbrev xmlns:xlink="http://www.w3.org/1999/xlink" xlink:title="Standard deviation" xlink:type="simple">SD</abbrev></th><th rowspan="1" colspan="1">Holotype</th><th rowspan="1" colspan="1">Low</th><th rowspan="1" colspan="1">High</th><th rowspan="1" colspan="1">Mean</th><th rowspan="1" colspan="1"><abbrev xmlns:xlink="http://www.w3.org/1999/xlink" xlink:title="Standard deviation" xlink:type="simple">SD</abbrev></th><th rowspan="1" colspan="1">Holotype</th><th rowspan="1" colspan="1">Low</th><th rowspan="1" colspan="1">High</th><th rowspan="1" colspan="1">Mean</th><th rowspan="1" colspan="1"><abbrev xmlns:xlink="http://www.w3.org/1999/xlink" xlink:title="Standard deviation" xlink:type="simple">SD</abbrev></th></tr><tr><td rowspan="1" colspan="1"><abbrev xmlns:xlink="http://www.w3.org/1999/xlink" xlink:title="standard length" xlink:type="simple">SL</abbrev> (mm)</td><td rowspan="1" colspan="1">23.3</td><td rowspan="1" colspan="1">16.3</td><td rowspan="1" colspan="1">23.6</td><td rowspan="1" colspan="1">19.5</td><td rowspan="1" colspan="1">2.24</td><td rowspan="1" colspan="1">29.0</td><td rowspan="1" colspan="1">20.1</td><td rowspan="1" colspan="1">29.9</td><td rowspan="1" colspan="1">24.8</td><td rowspan="1" colspan="1">2.6</td><td rowspan="1" colspan="1">23.7</td><td rowspan="1" colspan="1">20.5</td><td rowspan="1" colspan="1">24.2</td><td rowspan="1" colspan="1">22.4</td><td rowspan="1" colspan="1">1.1</td></tr><tr><td rowspan="1" colspan="1"><bold>Percents of <abbrev xmlns:xlink="http://www.w3.org/1999/xlink" xlink:title="standard length" xlink:type="simple">SL</abbrev></bold></td><td rowspan="1" colspan="1"/><td rowspan="1" colspan="1"/><td rowspan="1" colspan="1"/><td rowspan="1" colspan="1"/><td rowspan="1" colspan="1"/><td rowspan="1" colspan="1"/><td rowspan="1" colspan="1"/><td rowspan="1" colspan="1"/><td rowspan="1" colspan="1"/><td rowspan="1" colspan="1"/><td rowspan="1" colspan="1"/><td rowspan="1" colspan="1"/><td rowspan="1" colspan="1"/><td rowspan="1" colspan="1"/><td rowspan="1" colspan="1"/></tr><tr><td rowspan="1" colspan="1">Head length</td><td rowspan="1" colspan="1">35.5</td><td rowspan="1" colspan="1">34.3</td><td rowspan="1" colspan="1">38.6</td><td rowspan="1" colspan="1">36.3</td><td rowspan="1" colspan="1">1.37</td><td rowspan="1" colspan="1">33.5</td><td rowspan="1" colspan="1">32.0</td><td rowspan="1" colspan="1">37.4</td><td rowspan="1" colspan="1">34.5</td><td rowspan="1" colspan="1">1.4</td><td rowspan="1" colspan="1">36.8</td><td rowspan="1" colspan="1">34.8</td><td rowspan="1" colspan="1">40.5</td><td rowspan="1" colspan="1">37.1</td><td rowspan="1" colspan="1">1.4</td></tr><tr><td rowspan="1" colspan="1">Predorsal length</td><td rowspan="1" colspan="1">47.4</td><td rowspan="1" colspan="1">41.1</td><td rowspan="1" colspan="1">47.7</td><td rowspan="1" colspan="1">44.5</td><td rowspan="1" colspan="1">1.87</td><td rowspan="1" colspan="1">44.2</td><td rowspan="1" colspan="1">42.6</td><td rowspan="1" colspan="1">51.6</td><td rowspan="1" colspan="1">45.6</td><td rowspan="1" colspan="1">1.9</td><td rowspan="1" colspan="1">46.9</td><td rowspan="1" colspan="1">40.1</td><td rowspan="1" colspan="1">49.3</td><td rowspan="1" colspan="1">46.5</td><td rowspan="1" colspan="1">2.6</td></tr><tr><td rowspan="1" colspan="1">Dorsal fin spine length</td><td rowspan="1" colspan="1">22.4</td><td rowspan="1" colspan="1">18.5</td><td rowspan="1" colspan="1">22.7</td><td rowspan="1" colspan="1">20.8</td><td rowspan="1" colspan="1">1.12</td><td rowspan="1" colspan="1">21.4</td><td rowspan="1" colspan="1">14.9</td><td rowspan="1" colspan="1">24.8</td><td rowspan="1" colspan="1">21.2</td><td rowspan="1" colspan="1">1.6</td><td rowspan="1" colspan="1">22.9</td><td rowspan="1" colspan="1">19.9</td><td rowspan="1" colspan="1">24.4</td><td rowspan="1" colspan="1">21.8</td><td rowspan="1" colspan="1">1.5</td></tr><tr><td rowspan="1" colspan="1">Anal fin unbranched ray length</td><td rowspan="1" colspan="1">17.9</td><td rowspan="1" colspan="1">13.5</td><td rowspan="1" colspan="1">20.1</td><td rowspan="1" colspan="1">16.6</td><td rowspan="1" colspan="1">1.86</td><td rowspan="1" colspan="1">22.5</td><td rowspan="1" colspan="1">18.0</td><td rowspan="1" colspan="1">22.5</td><td rowspan="1" colspan="1">20.4</td><td rowspan="1" colspan="1">1.0</td><td rowspan="1" colspan="1">18.8</td><td rowspan="1" colspan="1">16.6</td><td rowspan="1" colspan="1">20.5</td><td rowspan="1" colspan="1">18.5</td><td rowspan="1" colspan="1">1.2</td></tr><tr><td rowspan="1" colspan="1">Pectoral fin spine length</td><td rowspan="1" colspan="1">21.9</td><td rowspan="1" colspan="1">18.9</td><td rowspan="1" colspan="1">23.4</td><td rowspan="1" colspan="1">21.4</td><td rowspan="1" colspan="1">1.29</td><td rowspan="1" colspan="1">22.3</td><td rowspan="1" colspan="1">19.0</td><td rowspan="1" colspan="1">25.2</td><td rowspan="1" colspan="1">22.3</td><td rowspan="1" colspan="1">1.6</td><td rowspan="1" colspan="1">22.9</td><td rowspan="1" colspan="1">21.5</td><td rowspan="1" colspan="1">25.2</td><td rowspan="1" colspan="1">23.2</td><td rowspan="1" colspan="1">1.1</td></tr><tr><td rowspan="1" colspan="1">Pelvic fin unbranched ray length</td><td rowspan="1" colspan="1">18.6</td><td rowspan="1" colspan="1">15.1</td><td rowspan="1" colspan="1">19.2</td><td rowspan="1" colspan="1">17.3</td><td rowspan="1" colspan="1">1.13</td><td rowspan="1" colspan="1">20.9</td><td rowspan="1" colspan="1">17.4</td><td rowspan="1" colspan="1">25.4</td><td rowspan="1" colspan="1">21.3</td><td rowspan="1" colspan="1">1.9</td><td rowspan="1" colspan="1">19.1</td><td rowspan="1" colspan="1">16.2</td><td rowspan="1" colspan="1">23.5</td><td rowspan="1" colspan="1">19.9</td><td rowspan="1" colspan="1">2.3</td></tr><tr><td rowspan="1" colspan="1">Cleithral width</td><td rowspan="1" colspan="1">22.9</td><td rowspan="1" colspan="1">21.3</td><td rowspan="1" colspan="1">24.1</td><td rowspan="1" colspan="1">22.6</td><td rowspan="1" colspan="1">0.66</td><td rowspan="1" colspan="1">23.3</td><td rowspan="1" colspan="1">22.9</td><td rowspan="1" colspan="1">26.0</td><td rowspan="1" colspan="1">24.3</td><td rowspan="1" colspan="1">0.7</td><td rowspan="1" colspan="1">24.1</td><td rowspan="1" colspan="1">20.8</td><td rowspan="1" colspan="1">25.2</td><td rowspan="1" colspan="1">23.4</td><td rowspan="1" colspan="1">1.2</td></tr><tr><td rowspan="1" colspan="1">Thoracic length</td><td rowspan="1" colspan="1">17.4</td><td rowspan="1" colspan="1">12.3</td><td rowspan="1" colspan="1">22.7</td><td rowspan="1" colspan="1">15.1</td><td rowspan="1" colspan="1">2.90</td><td rowspan="1" colspan="1">16.5</td><td rowspan="1" colspan="1">14.6</td><td rowspan="1" colspan="1">23.9</td><td rowspan="1" colspan="1">16.6</td><td rowspan="1" colspan="1">1.4</td><td rowspan="1" colspan="1">19.2</td><td rowspan="1" colspan="1">14.8</td><td rowspan="1" colspan="1">19.4</td><td rowspan="1" colspan="1">17.2</td><td rowspan="1" colspan="1">1.5</td></tr><tr><td rowspan="1" colspan="1">Abdominal length</td><td rowspan="1" colspan="1">18.9</td><td rowspan="1" colspan="1">15.5</td><td rowspan="1" colspan="1">21.1</td><td rowspan="1" colspan="1">17.7</td><td rowspan="1" colspan="1">1.42</td><td rowspan="1" colspan="1">21.7</td><td rowspan="1" colspan="1">18.5</td><td rowspan="1" colspan="1">22.7</td><td rowspan="1" colspan="1">21.0</td><td rowspan="1" colspan="1">1.1</td><td rowspan="1" colspan="1">20.5</td><td rowspan="1" colspan="1">16.4</td><td rowspan="1" colspan="1">21.9</td><td rowspan="1" colspan="1">20.3</td><td rowspan="1" colspan="1">1.5</td></tr><tr><td rowspan="1" colspan="1">Caudal peduncle length</td><td rowspan="1" colspan="1">26.0</td><td rowspan="1" colspan="1">22.7</td><td rowspan="1" colspan="1">32.2</td><td rowspan="1" colspan="1">27.3</td><td rowspan="1" colspan="1">2.78</td><td rowspan="1" colspan="1">27.6</td><td rowspan="1" colspan="1">26.8</td><td rowspan="1" colspan="1">32.7</td><td rowspan="1" colspan="1">29.9</td><td rowspan="1" colspan="1">1.3</td><td rowspan="1" colspan="1">27.7</td><td rowspan="1" colspan="1">27.3</td><td rowspan="1" colspan="1">32.2</td><td rowspan="1" colspan="1">29.6</td><td rowspan="1" colspan="1">1.5</td></tr><tr><td rowspan="1" colspan="1">Caudal peduncle depth</td><td rowspan="1" colspan="1">7.9</td><td rowspan="1" colspan="1">7.0</td><td rowspan="1" colspan="1">10.0</td><td rowspan="1" colspan="1">8.7</td><td rowspan="1" colspan="1">0.83</td><td rowspan="1" colspan="1">10.1</td><td rowspan="1" colspan="1">8.8</td><td rowspan="1" colspan="1">10.9</td><td rowspan="1" colspan="1">10.1</td><td rowspan="1" colspan="1">0.4</td><td rowspan="1" colspan="1">9.6</td><td rowspan="1" colspan="1">8.4</td><td rowspan="1" colspan="1">9.6</td><td rowspan="1" colspan="1">9.2</td><td rowspan="1" colspan="1">0.4</td></tr><tr><td rowspan="1" colspan="1"><bold>Percents of <abbrev xmlns:xlink="http://www.w3.org/1999/xlink" xlink:title="head length" xlink:type="simple">HL</abbrev></bold></td><td rowspan="1" colspan="1"/><td rowspan="1" colspan="1"/><td rowspan="1" colspan="1"/><td rowspan="1" colspan="1"/><td rowspan="1" colspan="1"/><td rowspan="1" colspan="1"/><td rowspan="1" colspan="1"/><td rowspan="1" colspan="1"/><td rowspan="1" colspan="1"/><td rowspan="1" colspan="1"/><td rowspan="1" colspan="1"/><td rowspan="1" colspan="1"/><td rowspan="1" colspan="1"/><td rowspan="1" colspan="1"/><td rowspan="1" colspan="1"/></tr><tr><td rowspan="1" colspan="1">Snout length</td><td rowspan="1" colspan="1">54.7</td><td rowspan="1" colspan="1">45.5</td><td rowspan="1" colspan="1">56.9</td><td rowspan="1" colspan="1">51.2</td><td rowspan="1" colspan="1">3.04</td><td rowspan="1" colspan="1">51.1</td><td rowspan="1" colspan="1">48.0</td><td rowspan="1" colspan="1">52.9</td><td rowspan="1" colspan="1">50.5</td><td rowspan="1" colspan="1">1.1</td><td rowspan="1" colspan="1">52.4</td><td rowspan="1" colspan="1">46.3</td><td rowspan="1" colspan="1">52.4</td><td rowspan="1" colspan="1">49.0</td><td rowspan="1" colspan="1">2.0</td></tr><tr><td rowspan="1" colspan="1">Orbital diameter</td><td rowspan="1" colspan="1">12.3</td><td rowspan="1" colspan="1">10.2</td><td rowspan="1" colspan="1">17.9</td><td rowspan="1" colspan="1">12.9</td><td rowspan="1" colspan="1">2.06</td><td rowspan="1" colspan="1">14.0</td><td rowspan="1" colspan="1">12.0</td><td rowspan="1" colspan="1">16.4</td><td rowspan="1" colspan="1">13.9</td><td rowspan="1" colspan="1">1.0</td><td rowspan="1" colspan="1">15.1</td><td rowspan="1" colspan="1">13.8</td><td rowspan="1" colspan="1">16.3</td><td rowspan="1" colspan="1">15.0</td><td rowspan="1" colspan="1">0.6</td></tr><tr><td rowspan="1" colspan="1">Interorbital width</td><td rowspan="1" colspan="1">32.7</td><td rowspan="1" colspan="1">30.3</td><td rowspan="1" colspan="1">35.7</td><td rowspan="1" colspan="1">32.0</td><td rowspan="1" colspan="1">1.24</td><td rowspan="1" colspan="1">35.6</td><td rowspan="1" colspan="1">33.8</td><td rowspan="1" colspan="1">37.8</td><td rowspan="1" colspan="1">36.0</td><td rowspan="1" colspan="1">1.1</td><td rowspan="1" colspan="1">31.9</td><td rowspan="1" colspan="1">27.4</td><td rowspan="1" colspan="1">33.6</td><td rowspan="1" colspan="1">31.3</td><td rowspan="1" colspan="1">2.0</td></tr><tr><td rowspan="1" colspan="1">Head depth</td><td rowspan="1" colspan="1">41.4</td><td rowspan="1" colspan="1">40.9</td><td rowspan="1" colspan="1">49.1</td><td rowspan="1" colspan="1">43.5</td><td rowspan="1" colspan="1">2.39</td><td rowspan="1" colspan="1">51.1</td><td rowspan="1" colspan="1">43.4</td><td rowspan="1" colspan="1">53.5</td><td rowspan="1" colspan="1">48.6</td><td rowspan="1" colspan="1">2.3</td><td rowspan="1" colspan="1">48.5</td><td rowspan="1" colspan="1">41.2</td><td rowspan="1" colspan="1">49.1</td><td rowspan="1" colspan="1">45.9</td><td rowspan="1" colspan="1">2.4</td></tr><tr><td rowspan="1" colspan="1">Suborbital depth</td><td rowspan="1" colspan="1">20.5</td><td rowspan="1" colspan="1">15.1</td><td rowspan="1" colspan="1">21.2</td><td rowspan="1" colspan="1">18.4</td><td rowspan="1" colspan="1">1.78</td><td rowspan="1" colspan="1">22.8</td><td rowspan="1" colspan="1">19.4</td><td rowspan="1" colspan="1">27.3</td><td rowspan="1" colspan="1">22.7</td><td rowspan="1" colspan="1">1.6</td><td rowspan="1" colspan="1">20.7</td><td rowspan="1" colspan="1">16.9</td><td rowspan="1" colspan="1">21.1</td><td rowspan="1" colspan="1">19.5</td><td rowspan="1" colspan="1">1.3</td></tr><tr><td rowspan="1" colspan="1">Mandibular ramus</td><td rowspan="1" colspan="1">8.6</td><td rowspan="1" colspan="1">2.9</td><td rowspan="1" colspan="1">8.66</td><td rowspan="1" colspan="1">5.0</td><td rowspan="1" colspan="1">1.55</td><td rowspan="1" colspan="1">10.8</td><td rowspan="1" colspan="1">8.2</td><td rowspan="1" colspan="1">12.5</td><td rowspan="1" colspan="1">10.0</td><td rowspan="1" colspan="1">1.0</td><td rowspan="1" colspan="1">9.7</td><td rowspan="1" colspan="1">6.6</td><td rowspan="1" colspan="1">9.7</td><td rowspan="1" colspan="1">8.7</td><td rowspan="1" colspan="1">0.9</td></tr><tr><td rowspan="1" colspan="1"/><td rowspan="1" colspan="1"><bold>Holotype</bold></td><td rowspan="1" colspan="1"><bold>Low</bold></td><td rowspan="1" colspan="1"><bold>High</bold></td><td rowspan="1" colspan="1"><bold>Mode</bold></td><td rowspan="1" colspan="1"><bold><abbrev xmlns:xlink="http://www.w3.org/1999/xlink" xlink:title="Standard deviation" xlink:type="simple">SD</abbrev></bold></td><td rowspan="1" colspan="1"><bold>Holotype</bold></td><td rowspan="1" colspan="1"><bold>Low</bold></td><td rowspan="1" colspan="1"><bold>High</bold></td><td rowspan="1" colspan="1"><bold>Mode</bold></td><td rowspan="1" colspan="1"><bold><abbrev xmlns:xlink="http://www.w3.org/1999/xlink" xlink:title="Standard deviation" xlink:type="simple">SD</abbrev></bold></td><td rowspan="1" colspan="1"><bold>Holotype</bold></td><td rowspan="1" colspan="1"><bold>Low</bold></td><td rowspan="1" colspan="1"><bold>High</bold></td><td rowspan="1" colspan="1"><bold>Mode</bold></td><td rowspan="1" colspan="1"><bold><abbrev xmlns:xlink="http://www.w3.org/1999/xlink" xlink:title="Standard deviation" xlink:type="simple">SD</abbrev></bold></td></tr><tr><td rowspan="1" colspan="1"><bold>Meristics</bold></td><td rowspan="1" colspan="1"/><td rowspan="1" colspan="1"/><td rowspan="1" colspan="1"/><td rowspan="1" colspan="1"/><td rowspan="1" colspan="1"/><td rowspan="1" colspan="1"/><td rowspan="1" colspan="1"/><td rowspan="1" colspan="1"/><td rowspan="1" colspan="1"/><td rowspan="1" colspan="1"/><td rowspan="1" colspan="1"/><td rowspan="1" colspan="1"/><td rowspan="1" colspan="1"/><td rowspan="1" colspan="1"/><td rowspan="1" colspan="1"/></tr><tr><td rowspan="1" colspan="1">Left lateral scutes</td><td rowspan="1" colspan="1">24</td><td rowspan="1" colspan="1">24</td><td rowspan="1" colspan="1">25</td><td rowspan="1" colspan="1">24</td><td rowspan="1" colspan="1">-</td><td rowspan="1" colspan="1">14</td><td rowspan="1" colspan="1">25</td><td rowspan="1" colspan="1">27</td><td rowspan="1" colspan="1">26</td><td rowspan="1" colspan="1">-</td><td rowspan="1" colspan="1">16</td><td rowspan="1" colspan="1">24</td><td rowspan="1" colspan="1">25</td><td rowspan="1" colspan="1">24</td><td rowspan="1" colspan="1">-</td></tr><tr><td rowspan="1" colspan="1">Left premaxillary teeth</td><td rowspan="1" colspan="1">12</td><td rowspan="1" colspan="1">7</td><td rowspan="1" colspan="1">12</td><td rowspan="1" colspan="1">7</td><td rowspan="1" colspan="1">-</td><td rowspan="1" colspan="1">11</td><td rowspan="1" colspan="1">7</td><td rowspan="1" colspan="1">15</td><td rowspan="1" colspan="1">13</td><td rowspan="1" colspan="1">-</td><td rowspan="1" colspan="1">16</td><td rowspan="1" colspan="1">15</td><td rowspan="1" colspan="1">19</td><td rowspan="1" colspan="1">16</td><td rowspan="1" colspan="1">-</td></tr><tr><td rowspan="1" colspan="1">Left dentary teeth</td><td rowspan="1" colspan="1">9</td><td rowspan="1" colspan="1">5</td><td rowspan="1" colspan="1">12</td><td rowspan="1" colspan="1">7</td><td rowspan="1" colspan="1">-</td><td rowspan="1" colspan="1">8</td><td rowspan="1" colspan="1">7</td><td rowspan="1" colspan="1">16</td><td rowspan="1" colspan="1">12</td><td rowspan="1" colspan="1">-</td><td rowspan="1" colspan="1">14</td><td rowspan="1" colspan="1">12</td><td rowspan="1" colspan="1">18</td><td rowspan="1" colspan="1">13</td><td rowspan="1" colspan="1">-</td></tr></tbody></table></table-wrap><fig id="F4" position="float" orientation="portrait"><label>Figure 4.</label><caption><p>Photographs showing the cleithrum with an area free of odontodes (black arrow) in species of <bold>A</bold> <italic><tp:taxon-name><tp:taxon-name-part taxon-name-part-type="genus">Curculionichthys</tp:taxon-name-part> <tp:taxon-name-part taxon-name-part-type="species">sabaji</tp:taxon-name-part></tp:taxon-name></italic>, <named-content xmlns:xlink="http://www.w3.org/1999/xlink" content-type="dwc:institutional_code" xlink:type="simple">MZUSP</named-content> 117379, holotype, 23.3 mm <abbrev xmlns:xlink="http://www.w3.org/1999/xlink" xlink:title="standard length" xlink:type="simple">SL</abbrev> <bold>B</bold> <italic><tp:taxon-name><tp:taxon-name-part taxon-name-part-type="genus">Curculionichthys</tp:taxon-name-part> <tp:taxon-name-part taxon-name-part-type="species">coxipone</tp:taxon-name-part></tp:taxon-name></italic>, <abbrev xmlns:xlink="http://www.w3.org/1999/xlink" xlink:title="Coleção Ictiológica do Nupelia, Universidade Estadual de Maringá, Maringá" xlink:type="simple">NUP</abbrev> 14947, paratype, 23.9 mm <abbrev xmlns:xlink="http://www.w3.org/1999/xlink" xlink:title="standard length" xlink:type="simple">SL</abbrev> and <bold>C</bold> <italic><tp:taxon-name><tp:taxon-name-part taxon-name-part-type="genus">Curculionichthys</tp:taxon-name-part> <tp:taxon-name-part taxon-name-part-type="species">paresi</tp:taxon-name-part></tp:taxon-name></italic>, <abbrev xmlns:xlink="http://www.w3.org/1999/xlink" content-type="institution" xlink:title="Laboratório de Biologia e Genética de Peixes, Universidade Estadual Paulista, Botucatu" xlink:type="simple">LBP</abbrev> 13351, paratype, 23.4 mm <abbrev xmlns:xlink="http://www.w3.org/1999/xlink" xlink:title="standard length" xlink:type="simple">SL</abbrev>; and the cleithrum completely covered with odontodes in <bold>D</bold> <italic><tp:taxon-name><tp:taxon-name-part taxon-name-part-type="genus">Curculionichthys</tp:taxon-name-part> <tp:taxon-name-part taxon-name-part-type="species">sagarana</tp:taxon-name-part></tp:taxon-name></italic>, <abbrev xmlns:xlink="http://www.w3.org/1999/xlink" xlink:title="Coleção Ictiológica do Nupelia, Universidade Estadual de Maringá, Maringá" xlink:type="simple">NUP</abbrev> 9714, paratype, 24.2 mm <abbrev xmlns:xlink="http://www.w3.org/1999/xlink" xlink:title="standard length" xlink:type="simple">SL</abbrev> <bold>E</bold> <italic><tp:taxon-name><tp:taxon-name-part taxon-name-part-type="genus">Curculionichthys</tp:taxon-name-part> <tp:taxon-name-part taxon-name-part-type="species">oliveirai</tp:taxon-name-part></tp:taxon-name></italic>, <abbrev xmlns:xlink="http://www.w3.org/1999/xlink" content-type="institution" xlink:title="Laboratório de Biologia e Genética de Peixes, Universidade Estadual Paulista, Botucatu" xlink:type="simple">LBP</abbrev> 14917, paratype, 29.9 mm <abbrev xmlns:xlink="http://www.w3.org/1999/xlink" xlink:title="standard length" xlink:type="simple">SL</abbrev>; and <bold>F</bold> <italic><tp:taxon-name><tp:taxon-name-part taxon-name-part-type="genus">Curculionichthys</tp:taxon-name-part> <tp:taxon-name-part taxon-name-part-type="species">insperatus</tp:taxon-name-part></tp:taxon-name></italic>, <abbrev xmlns:xlink="http://www.w3.org/1999/xlink" content-type="institution" xlink:title="Laboratório de Biologia e Genética de Peixes, Universidade Estadual Paulista, Botucatu" xlink:type="simple">LBP</abbrev> 6770, 25.0 mm <abbrev xmlns:xlink="http://www.w3.org/1999/xlink" xlink:title="standard length" xlink:type="simple">SL</abbrev>.</p></caption><graphic xmlns:xlink="http://www.w3.org/1999/xlink" xlink:href="zookeys-534-103-g004.jpg" position="float" orientation="portrait" xlink:type="simple" id="oo_64453.jpg"/></fig><fig id="F5" position="float" orientation="portrait"><label>Figure 5.</label><caption><p>Coloration pattern of caudal fin of <italic><tp:taxon-name><tp:taxon-name-part taxon-name-part-type="genus">Curculionichthys</tp:taxon-name-part></tp:taxon-name></italic> species. <bold>A</bold> <italic><tp:taxon-name><tp:taxon-name-part taxon-name-part-type="genus">Curculionichthys</tp:taxon-name-part> <tp:taxon-name-part taxon-name-part-type="species">sabaji</tp:taxon-name-part></tp:taxon-name></italic>, <named-content xmlns:xlink="http://www.w3.org/1999/xlink" content-type="dwc:institutional_code" xlink:type="simple">MZUSP</named-content> 117379, holotype, 23.3 mm <abbrev xmlns:xlink="http://www.w3.org/1999/xlink" xlink:title="standard length" xlink:type="simple">SL</abbrev> <bold>B</bold> <italic><tp:taxon-name><tp:taxon-name-part taxon-name-part-type="genus">Curculionichthys</tp:taxon-name-part> <tp:taxon-name-part taxon-name-part-type="species">insperatus</tp:taxon-name-part></tp:taxon-name></italic>, <abbrev xmlns:xlink="http://www.w3.org/1999/xlink" content-type="institution" xlink:title="Laboratório de Biologia e Genética de Peixes, Universidade Estadual Paulista, Botucatu" xlink:type="simple">LBP</abbrev> 17432, 26.9 mm <abbrev xmlns:xlink="http://www.w3.org/1999/xlink" xlink:title="standard length" xlink:type="simple">SL</abbrev> <bold>C</bold> <italic><tp:taxon-name><tp:taxon-name-part taxon-name-part-type="genus">Curculionichthys</tp:taxon-name-part> <tp:taxon-name-part taxon-name-part-type="species">sagarana</tp:taxon-name-part></tp:taxon-name></italic>, <abbrev xmlns:xlink="http://www.w3.org/1999/xlink" xlink:title="Coleção Ictiológica do Nupelia, Universidade Estadual de Maringá, Maringá" xlink:type="simple">NUP</abbrev> 9715, paratype, 21.7 mm <abbrev xmlns:xlink="http://www.w3.org/1999/xlink" xlink:title="standard length" xlink:type="simple">SL</abbrev> <bold>D</bold> <italic><tp:taxon-name><tp:taxon-name-part taxon-name-part-type="genus">Curculionichthys</tp:taxon-name-part> <tp:taxon-name-part taxon-name-part-type="species">coxipone</tp:taxon-name-part></tp:taxon-name></italic>, <named-content xmlns:xlink="http://www.w3.org/1999/xlink" content-type="dwc:institutional_code" xlink:type="simple">MZUSP</named-content> 117380, holotype, 29.0 mm <abbrev xmlns:xlink="http://www.w3.org/1999/xlink" xlink:title="standard length" xlink:type="simple">SL</abbrev> <bold>E</bold> <italic><tp:taxon-name><tp:taxon-name-part taxon-name-part-type="genus">Curculionichthys</tp:taxon-name-part> <tp:taxon-name-part taxon-name-part-type="species">oliveirai</tp:taxon-name-part></tp:taxon-name></italic>, <abbrev xmlns:xlink="http://www.w3.org/1999/xlink" content-type="institution" xlink:title="Laboratório de Biologia e Genética de Peixes, Universidade Estadual Paulista, Botucatu" xlink:type="simple">LBP</abbrev> 13332, paratype, 23.8 mm <abbrev xmlns:xlink="http://www.w3.org/1999/xlink" xlink:title="standard length" xlink:type="simple">SL</abbrev> <bold>F</bold> <italic><tp:taxon-name><tp:taxon-name-part taxon-name-part-type="genus">Curculionichthys</tp:taxon-name-part> <tp:taxon-name-part taxon-name-part-type="species">luteofrenatus</tp:taxon-name-part></tp:taxon-name></italic>, <abbrev xmlns:xlink="http://www.w3.org/1999/xlink" content-type="institution" xlink:title="Laboratório de Biologia e Genética de Peixes, Universidade Estadual Paulista, Botucatu" xlink:type="simple">LBP</abbrev> 19534, 30.5 mm <abbrev xmlns:xlink="http://www.w3.org/1999/xlink" xlink:title="standard length" xlink:type="simple">SL</abbrev> <bold>G</bold> <italic><tp:taxon-name><tp:taxon-name-part taxon-name-part-type="genus">Curculionichthys</tp:taxon-name-part> <tp:taxon-name-part taxon-name-part-type="species">paresi</tp:taxon-name-part></tp:taxon-name></italic>, <abbrev xmlns:xlink="http://www.w3.org/1999/xlink" content-type="institution" xlink:title="Laboratório de Biologia e Genética de Peixes, Universidade Estadual Paulista, Botucatu" xlink:type="simple">LBP</abbrev> 13351, paratype, 24.6 mm <abbrev xmlns:xlink="http://www.w3.org/1999/xlink" xlink:title="standard length" xlink:type="simple">SL</abbrev> <bold>H</bold> <italic><tp:taxon-name><tp:taxon-name-part taxon-name-part-type="genus">Curculionichthys</tp:taxon-name-part> <tp:taxon-name-part taxon-name-part-type="species">piracanjuba</tp:taxon-name-part></tp:taxon-name></italic>, <abbrev xmlns:xlink="http://www.w3.org/1999/xlink" content-type="institution" xlink:title="Laboratório de Biologia e Genética de Peixes, Universidade Estadual Paulista, Botucatu" xlink:type="simple">LBP</abbrev> 17256, 22.1 mm <abbrev xmlns:xlink="http://www.w3.org/1999/xlink" xlink:title="standard length" xlink:type="simple">SL</abbrev>.</p></caption><graphic xmlns:xlink="http://www.w3.org/1999/xlink" xlink:href="zookeys-534-103-g005.jpg" position="float" orientation="portrait" xlink:type="simple" id="oo_64454.jpg"/></fig><fig id="F6" position="float" orientation="portrait"><label>Figure 6.</label><caption><p>Diagram of dorsal view of the caudal peduncle of <italic><tp:taxon-name><tp:taxon-name-part taxon-name-part-type="genus">Curculionichthys</tp:taxon-name-part> <tp:taxon-name-part taxon-name-part-type="species">sagarana</tp:taxon-name-part></tp:taxon-name></italic> showing the presence of one unpaired platelet on dorsal portion of caudal peduncle (black arrow).</p></caption><graphic xmlns:xlink="http://www.w3.org/1999/xlink" xlink:href="zookeys-534-103-g006.jpg" position="float" orientation="portrait" xlink:type="simple" id="oo_64455.jpg"/></fig><fig id="F8" position="float" orientation="portrait"><label>Figure 8.</label><caption><p>Map showing the distribution of <italic><tp:taxon-name><tp:taxon-name-part taxon-name-part-type="genus">Curculionichthys</tp:taxon-name-part></tp:taxon-name></italic> species. Red – La Plata basin; Blue – Amazon basin; Yellow – Rio São Francisco basin; Green – Coastal Drainages to Atlantic.</p></caption><graphic xmlns:xlink="http://www.w3.org/1999/xlink" xlink:href="zookeys-534-103-g008.jpg" position="float" orientation="portrait" xlink:type="simple" id="oo_64458.jpg"/></fig></tp:treatment-sec><ref-list><ref id="B40"><mixed-citation xmlns:xlink="http://www.w3.org/1999/xlink" xlink:type="simple"><person-group><name name-style="western"><surname>Roxo</surname><given-names>FF</given-names></name><name name-style="western"><surname>Albert</surname><given-names>JS</given-names></name><name name-style="western"><surname>Silva</surname><given-names>GS</given-names></name><name name-style="western"><surname>Zawadzki</surname><given-names>CH</given-names></name><name name-style="western"><surname>Foresti</surname><given-names>F</given-names></name><name name-style="western"><surname>Oliveira</surname><given-names>C</given-names></name></person-group> (<year>2014a</year>) <article-title>Molecular Phylogeny and Biogeographic History of the Armored Neotropical Catfish Subfamilies <tp:taxon-name><tp:taxon-name-part taxon-name-part-type="subfamily">Hypoptopomatinae</tp:taxon-name-part></tp:taxon-name>, <tp:taxon-name><tp:taxon-name-part taxon-name-part-type="subfamily">Neoplecostominae</tp:taxon-name-part></tp:taxon-name> and <tp:taxon-name><tp:taxon-name-part taxon-name-part-type="subfamily">Otothyrinae</tp:taxon-name-part></tp:taxon-name> (<tp:taxon-name><tp:taxon-name-part taxon-name-part-type="order">Siluriformes</tp:taxon-name-part></tp:taxon-name>: <tp:taxon-name><tp:taxon-name-part taxon-name-part-type="family">Loricariidae</tp:taxon-name-part></tp:taxon-name>).</article-title> <source>PLoS ONE</source> <volume>9</volume>(<issue>8</issue>): <elocation-id>e105564</elocation-id>. doi: <ext-link xlink:type="simple" ext-link-type="doi" xlink:href="10.1371/journal.pone.0105564">10.1371/journal.pone.0105564</ext-link> </mixed-citation></ref><ref id="B41"><mixed-citation xmlns:xlink="http://www.w3.org/1999/xlink" xlink:type="simple"><person-group><name name-style="western"><surname>Roxo</surname><given-names>FF</given-names></name><name name-style="western"><surname>Zawadzki</surname><given-names>CH</given-names></name><name name-style="western"><surname>Troy</surname><given-names>WP</given-names></name></person-group> (<year>2014b</year>) <source>Description of two new species of <italic><tp:taxon-name><tp:taxon-name-part taxon-name-part-type="genus">Hisonotus</tp:taxon-name-part></tp:taxon-name></italic> Eigenmann &amp; Eigenmann, 1889 (<tp:taxon-name><tp:taxon-name-part taxon-name-part-type="superorder">Ostariophysi</tp:taxon-name-part></tp:taxon-name>, <tp:taxon-name><tp:taxon-name-part taxon-name-part-type="family">Loricariidae</tp:taxon-name-part></tp:taxon-name>) from the rio Paraná-Paraguay basin</source>, <publisher-loc>Brazil</publisher-loc> <volume>395</volume>: <fpage>57</fpage>–<lpage>78</lpage>. doi: <ext-link xlink:type="simple" ext-link-type="doi" xlink:href="10.3897/zookeys.395.6910">10.3897/zookeys.395.6910</ext-link> </mixed-citation></ref></ref-list></tp:taxon-treatment>
